# Supplementary material for: Non-microtubule tubulin-based backbone and subordinate components of postsynaptic density lattices
Source: Life Sci Alliance. 2021 May 18;4(7):e202000945. doi: 10.26508/lsa.202000945 (PMC8326785; doi:10.26508/lsa.202000945)
Supplement: Supplementary file 3 [file LSA-2020-00945_TableS1.xlsx]

## Sheet: Sheet1
Supplementary Table 1. Proteins identified in enriched-type PSDL/PSDL(0.75%OG).
Asterisks indicate MEC components.
Accession	Description	MEC	Biochemical data			Score	Coverage (%)	No. of Peptides
			No. of amino acids	MW [kDa]	calc. pI
Dlg family
Q63622	Dlg2/Chapsin110		852	94.8753	6.23975	848.573	30.16	22
Q62936	Dlg3/SAP102		849	93.4812	6.78564	120.957	7.07	5
P31016	Dlg4/PSD-95	*	724	80.4158	5.88428	2208.03	39.36	24
P97836	Dlgap1/GKAP/SAPAP1		992	110.109	7.23975	215.39	9.48	8
P97837	Dlgap2		1059	118.903	6.771	574.848	6.99	5
P97838	Dlgap3/SAPAP3		977	105.925	8.76318	417.495	11.57	9
P97839	Dlgap4		992	107.968	7.10791	149.293	3.73	3
Other scaffold/Adaptor proteins
O35413	ArgBP2		1196	133.974	8.45557	65.8833	2.59	3
O88881	Begain		611	66.9518	6.25244	350.06	14.24	9
Q8VHK2	Caskin1		1430	150.255	9.17334	77.4623	3.29	4
P70587	Densin-180		1490	166.774	6.60986	657.534	12.62	16
Q6P730	Disabled homolog 2-interacting protein		996	109.936	7.10791	71.7556	2.91	3
Q9Z214	Homer1		366	41.2798	5.52881	1242.71	43.44	14
O88801	Homer2		354	40.5384	6.01123	116.933	5.37	2
D4A6D8	Leucine-rich repeat transmembrane neuronal protein 1		523	58.6938	7.07861	22.68	1.91	1
Q587K4	Leucine-rich repeat-containing protein 73		316	33.356	4.95752	44.57	3.8	1
Q8K4Y5	Leucine-rich glioma-inactivated protein 1		557	63.6874	8.01611	186.099	8.8	5
Q792I0	lin-7 homolog C		197	21.8205	8.42627	44.42	5.58	1
Q9WV48	Shank1		2167	226.196	8.33838	768.736	9.32	18
Q9QX74	Shank2		1474	158.586	7.18115	718.771	16.89	20
Q9JLU4	Shank3		1740	186.262	8.83643	773.608	12.93	20
Cell adhesion protein
C0HL12	Adhesion G protein-coupled receptor B1		1577	172.772	7.66455	20.31	0.57	1
Q9Z1Y3	Cadherin-2		906	99.6243	4.77979	118.009	5.74	4
Q1WIM2	Cell adhesion molecule 2		435	47.4982	5.41455	32.45	2.3	1
P13596	Neural cell adhesion molecule 1		858	94.5992	4.91943	41.35	1.4	1
Q05695	Neural cell adhesion molecule L1		1259	140.846	5.85889	21.23	0.79	1
Q62888	Neuroligin-2		836	90.9039	6.17627	32.05	1.32	1
Q9Z0J8	Neuronal growth regulator 1		348	37.8339	6.52197	47.2144	3.74	1
P97546	Neuroplastin		393	43.9042	8.38232	84.894	5.6	2
P32736	Opioid-binding protein/cell adhesion molecule		345	38.0434	6.87354	92.9267	4.93	2
NT receptor, Other receptors, Their associated protein
P62813	GABA receptor a-1		455	51.7207	9.30518	268.766	7.91	4
P30191	GABA receptor a-6		453	51.1513	7.81104	19.34	1.55	1
P63138	GABA receptor b-2		474	54.5982	9.31982	83.3397	4.85	2
Q9Z0U4	GABA B receptor subunit 1		991	111.463	8.03076	31.98	1.21	1
O88871	GABA B receptor subunit 2		940	105.684	8.71924	162.574	6.7	5
P19491	Glutamate receptor 2		883	98.6252	7.38623	449.434	6.68	5
P19492	Glutamate receptor 3		888	100.309	8.19189	245.822	5.74	5
Q64716	Insulin receptor-related protein		1300	144.753	6.59521	44.81	0.54	1
Q62609	Noelin		485	55.4065	6.94678	21.19	3.71	2
P35439	NMDA 1 receptor		938	105.442	8.83643	773.675	14.61	13
Q00959	NMDA 2A receptor		1464	165.363	7.04932	86.3202	3.55	4
Q00960	NMDA 2B receptor		1482	165.965	6.87354	830.288	8.7	11
Q62645	NMDA 2D receptor		1323	143.011	8.36768	39.68	0.76	1
Junctional protein
P08050	Gap junction a-1 protein		382	43.0039	8.76318	1965.39	26.18	7
Q6P0K8	Junction plakoglobin		745	81.7488	6.13818	123.873	6.17	4
A0A0G2K2P5	Tight junction protein ZO-1		1765	197.028	6.59521	45.82	1.25	2
Gephyrin
Q03555	Gephyrin		768	83.2129	5.73193	220.194	5.34	4
Tubulin
P68370	Tubulin a-1A	*	451	50.1036	5.05908	10916.6	54.1	19
Q5XIF6	Tubulin a-4A	*	448	49.8924	5.05908	8143.32	54.46	19
P85108	Tubulin b-2A	*	445	49.875	4.89404	13567.4	54.83	22
Q3KRE8	Tubulin b-2B	*	445	49.9209	4.89404	13412.7	54.83	22
Q4QRB4	Tubulin b-3	*	450	50.3862	4.93213	10356.6	46.22	20
Q6P9T8	Tubulin b-4B	*	445	49.769	4.89404	13743.9	49.21	21
P69897	Tubulin b-5	*	444	49.639	4.89404	15309.5	54.95	22
Microtubule-related
Q99JD4	CLIP-associating protein 2		1286	140.551	8.57275	151.64	5.83	6
Q62950	Dihydropyrimidinase-related protein 1		572	62.1566	7.12256	138.975	7.34	4
P47942	Dihydropyrimidinase-related protein 2		572	62.2386	6.37939	325.226	9.97	5
P21575	Dynamin-1		864	97.2339	6.87354	254.655	10.42	8
Q3SWS9	Janus kinase and microtubule-interacting protein 1		626	73.0621	6.0874	0	0.96	1
P34926	MAP1A		2774	299.348	4.94482	411.658	5.59	12
P15205	MAP1B		2461	269.477	4.80518	1576.28	10.69	21
P15146	MAP2		1861	202.288	4.85596	498.182	5.8	9
Q5M7W5	MAP 4		1057	110.233	4.729	79.96	1.04	1
Q63560	MAP 6		952	100.423	9.43701	245.067	11.24	5
P19332	tau		752	78.5163	6.354	206.457	9.84	6
a-internexin
P23565	a-internexin		505	56.0816	5.22412	1113.28	33.47	18
Neurofilament
P16884	Neurofilament heavy polypeptide		1072	115.308	5.84619	199.895	3.45	4
P19527	Neurofilament light polypeptide		542	61.298	4.65283	560.003	25.65	13
P12839	Neurofilament medium polypeptide		846	95.7336	4.79248	254.592	11.82	11
Spectrin, Spectrin complex
Q63028	a-adducin		735	80.3053	6.15088	31.13	1.63	1
P0C6S7	Anks1b		1260	139.12	6.30322	665.242	8.41	9
O70511	Ankyrin-3		2622	284.266	7.89893	66.53	1.14	3
Q9WTP0	Band 4.1-like protein 1		879	98.1821	5.69385	140.977	1.93	1
Q9WU82	Catenin b-1		781	85.4002	5.85889	1112.52	19.72	13
P97685	Neurofascin		1240	137.918	6.12549	30.91	0.81	1
P16086	Spectrin a	*	2472	284.462	5.32568	4080.77	25.57	60
Q9QWN8	Spectrin b		2388	270.897	5.8335	438.652	7.16	13
Dynein-related
P38650	Cytoplasmic dynein 1 heavy chain 1		4644	531.916	6.45557	198.018	1.98	9
Kinesin, Kinesin-like
Q9WV63	KIF2A		705	79.7426	6.68311	272.139	7.66	5
Q2PQA9	Kinesin-1 heavy chain		963	109.463	6.44287	40.77	1.14	1
Actin
P60711	Actin	*	375	41.7097	5.47803	2838.66	47.73	16
P68035	Actin, a cardiac muscle 1		377	41.9919	5.38916	1858.89	23.08	10
Actin regulation
Q99PD4	Actin-related protein 2/3		370	41.5727	8.17725	31.9167	6.76	2
P85515	Alpha-centractin		376	42.5869	6.63916	37.3833	1.86	1
Q63053	Arc		396	45.3246	5.46533	33.94	2.02	1
Q6GMN2	Brain-specific angiogenesis inhibitor 1-associated protein 2		535	59.1459	9.0415	2397.3	48.22	24
P45592	Cofilin-1		166	18.5207	8.08936	46.08	15.06	2
Q63198	Contactin-1		1021	113.423	6.11279	122.09	5.19	4
P97846	Contactin-associated protein 1		1381	155.769	6.99072	26.52	0.58	1
Q07266	Drebrin		707	77.4242	4.50049	32.53	2.26	1
P28023	Dynactin subunit 1		1280	141.842	5.74463	102.875	3.36	4
Q6AYH5	Dynactin subunit 2		402	44.1207	5.26221	21.6	2.24	1
B2GUZ5	F-actin-capping protein subunit a-1		286	32.8893	5.69385	40.4	3.5	1
Q3T1K5	F-actin-capping protein subunit a-2		286	32.9466	5.84619	93.26	11.54	3
D3ZHV2	Microtubule-actin cross-linking factor 1		5430	619.216	5.40186	51.58	0.2	1
P55161	Nck-associated protein 1		1128	128.781	6.60986	54.5233	2.57	3
O35867	Neurabin-1		1095	122.661	5.13525	67.4567	2.1	2
Q9ESI7	Neuronal migration protein doublecortin		365	40.5343	9.27588	124.85	4.93	2
P30427	Plectin		4687	533.214	5.90967	1336.21	10.01	46
Q9Z327	Synaptopodin		931	99.9244	9.36377	102.495	6.12	5
Q9ERH3	WD repeat-containing protein 7		1488	163.086	7.02002	175.757	3.23	4
Q5BJU7	Wiskott-Aldrich syndrome protein family member 1		559	61.4768	6.3667	20.1	1.97	1
Myosin, Myosin-related
Q62812	Myosin-9		1961	226.197	5.60498	69.35	1.22	2
Q9QYF3	myosin-Va		1828	211.63	8.68994	934.47	12.69	22
Q9JLT0	Myosin-10		1976	228.824	5.60498	1040.02	11.29	22
Q64119	Myosin light polypeptide 6		151	16.9641	4.55127	311.682	21.85	3
P13832	Myosin regulatory light chain RLC-A		172	19.8825	4.80518	39.5	5.81	1
Septin
Q9WU34	Neuronal-specific septin-3		358	40.572	7.18115	37.08	5.59	2
Q9JJM9	Septin-5		369	42.8247	6.80029	286.26	14.36	6
Q9WVC0	Septin-7		436	50.4759	8.67529	317.54	21.56	9
B0BNF1	Septin-8		442	51.2199	6.0874	361.337	10.18	4
B3GNI6	Septin-11		431	49.6633	6.68311	398.645	12.99	5
CaMKII
P11275	CaMKII a	*	478	54.0805	7.07861	7814.31	38.49	21
P08413	CaMKII b	*	542	60.3636	7.1665	6546.69	41.7	21
P11730	CaMKII g	*	527	59.0011	7.7085	4355.37	29.41	15
P15791	CaMKII d	*	533	60	7.27	3650.37	21.76	14
Channel, Transporter
Q794F9	4F2 cell-surface antigen heavy chain		527	58.0361	5.32568	127.977	5.12	3
Q3KRE0	ATPase family AAA domain-containing protein 3		591	66.7175	9.29053	123.98	6.77	4
Q62976	Ca-activated potassium channel subunit alpha-1		1209	134.288	7.09326	75.7632	2.89	3
P24942	Excitatory amino acid transporter 1	*	543	59.6587	8.39697	990.252	14.55	6
P31596	Excitatory amino acid transporter 2	*	573	62.0657	6.7417	1404.73	21.99	11
P23978	Na- and Cl-dependent GABA transporter 1		599	66.9571	7.95752	44.34	3.51	1
P31647	Na- and Cl-dependent GABA transporter 3		627	69.9003	6.97607	302.57	5.9	3
P48768	Na/Ca exchanger 2		921	100.459	5.14795	73.4	1.95	1
P06685	Na/K-transporting ATPase a-1	*	1023	112.982	5.45264	3406.69	30.79	25
P06686	Na/K-transporting ATPase a-2	*	1020	112.145	5.5542	3516.04	30.39	26
P06687	Na/K-transporting ATPase a-3	*	1013	111.62	5.41455	4610.53	38.89	33
P07340	Na/K-transporting ATPase b-1		304	35.179	8.646	552.127	12.83	4
P11505	Plasma membrane Ca-transporting ATPase 1		1220	134.608	5.85889	624.987	9.26	10
P11506	Plasma membrane Ca-transporting ATPase 2		1243	136.724	5.97314	540.675	5.15	6
Q64568	Plasma membrane Ca-transporting ATPase 3		1258	138.471	5.93506	568.142	6.28	7
Q64542	Plasma membrane Ca-transporting ATPase 4		1203	133.01	6.56592	423.023	6.73	7
P11507	Sarcoplasmic/endoplasmic reticulum Ca ATPase 2		1043	114.694	5.33838	220.755	8.25	7
Q63633	Solute carrier family 12 member 5		1139	126.165	6.81494	25.56	1.58	2
P25286	V-type proton ATPase 116 kDa subunit a isoform 1		838	96.2651	6.46826	32.33	1.91	2
P62815	V-type proton ATPase subunit B, brain isoform		511	56.5149	5.80811	48.3843	6.65	3
Q62634	Vesicular glutamate transporter 1		560	61.6253	7.34229	32.08	1.96	1
Q71RJ2	Voltage-dependent Ca channel g-2 subunit		323	35.872	8.98291	26.81	3.72	1
Q8VHX0	Voltage-dependent Ca channel g-3 subunit		315	35.5	9.48	29.09	2.86	1
P54283	Voltage-dependent L-type Ca channel subunit b-1		597	65.6391	6.62451	98.1333	3.35	2
P54287	Voltage-dependent L-type Ca channel subunit b-3		484	54.5303	6.26514	87.48	2.48	1
D4A055	Voltage-dependent L-type Ca channel subunit b-4		519	57.9284	9.27588	156.91	4.24	2
Q02294	Voltage-dependent N-type Ca channel subunit a-1B		2336	262.089	8.55811	85.86	2.01	4
P54282	Voltage-dependent P/Q-type calcium channel subunit a-1A		2212	251.367	8.55811	249.884	3.93	7
G protein-related
P59215	G(o) a		354	40.0429	5.52881	1030.5	31.64	11
P54313	G(I)/G(S)/G(T) b-2		340	37.3071	5.99854	149.61	6.47	2
P54311	G(I)/G(S)/G(T) b-1		340	37.353	5.99854	214.466	10.29	3
Q9QYC5	G-protein coupled receptor 37-like 1		481	52.8248	7.18115	27.9	1.66	1
Small G-protein, Their regulator, Downstream
P61206	ARF 3		181	20.5877	7.43018	42.62	6.08	1
P84083	ARF5		180	20.5166	6.78564	92.23	11.67	2
Q9Z272	ARF GAP GIT1		770	85.1783	6.94678	206.54	9.35	6
Q8CGU4	Arf-GAP with GTPase, ANK repeat and PH domain-containing protein 2		1186	124.361	9.86182	151.037	5.4	5
Q8CFN2	CDC42		191	21.245	6.55127	80.0653	10.99	2
Q9Z1T4	Connector enhancer of kinase suppressor of ras 2		1032	117.317	6.78564	111.299	5.91	4
Q811U3	ELKS/Rab6-interacting/CAST family member 1		948	108.751	6.60986	340.548	5.91	6
F1LYQ8	FERM, ARHGEF and pleckstrin domain-containing protein 1		1049	118.768	7.95752	61.58	1.33	1
Q76M68	IQEC3		1194	128.937	6.21436	190.532	2.26	3
P97924	Kalirin		2959	336.375	6.01123	31.21	1.35	3
P08644	Kras		189	21.642	6.771	39.2	5.82	1
P97526	Neurofibromin		2820	316.88	7.29834	38.32	0.85	2
P10536	Rab-1B		201	22.1492	5.73193	277.913	17.41	4
P63012	Rab-3A	*	220	24.9541	5.03369	786.454	23.64	5
Q63941	Rab-3B	*	219	24.7691	5.021	451.607	16.44	4
Q63942	Rab-3D	*	219	24.2748	4.91943	454.899	16.44	4
M0RC99	Rab-5A		215	23.6098	8.14795	34.58	5.12	1
Q5EB77	Rab-18		206	22.9616	5.23682	31.87	10.68	2
Q5U316	Rab-35		201	23.0108	8.29443	278.419	15.42	3
P47709	Rabphilin-3A		684	75.7847	8.26514	850.408	17.4	10
Q9Z1C8	Rap GEF 3		926	104.493	8.20654	25.96	1.08	1
Q9Z1C7	Rap GEF 4 (Fragment)		436	50.0848	8.67529	74.9086	6.19	3
Q6RUV5	Ras-related C3 botulinum toxin substrate 1		192	21.4362	8.49951	101.827	5.21	1
Q9JIS1	Regulating synaptic membrane exocytosis protein 2		1555	175.804	9.39307	83.9767	2.32	3
P61589	RhoA		193	21.7681	6.1001	243.337	21.24	5
P62747	RhoB		196	22.1091	5.23682	139.404	14.8	3
F1LQX4	Rho GAO 44		814	89.0583	6.50732	30.3	1.72	1
O55043	Rho GEF 7		646	73.0942	7.15186	67.23	1.55	1
O35412	Signal-induced proliferation-associated 1-like protein 1		1822	201.799	8.14795	26.24	0.6	1
Q9QUH6	SynGAP1		1308	144.631	9.05615	3641.37	27.91	33
Kinase, Phosphatase, Their regulator
P13233	2',3'-cyclic-nucleotide 3'-phosphodiesterase		420	47.2386	8.89502	217.103	13.33	5
P62161	Calmodulin		149	16.8268	4.22119	33.6067	4.7	1
P12369	cAMP-dependent protein kinase type II-b regulatory subunit		416	46.0939	4.98291	32.45	3.85	1
Q01062	cGMP-dependent 3',5'-cyclic phosphodiesterase		928	104.597	5.51611	22.94	1.62	1
P62959	Histidine triad nucleotide-binding protein 1		126	13.7681	6.87354	29.3	11.11	1
O35095	Neurochondrin		729	78.8727	5.61768	25.89	1.65	1
O08662	Phosphatidylinositol 4-kinase a		2096	236.767	7.1958	27.56	0.95	2
Q7TMB7	Phospholipid phosphatase-related protein type 4		766	83.3091	8.83643	256.914	7.31	4
P63319	Protein kinase C g		697	78.3071	7.45947	375.326	14.06	9
Q64605	Receptor-type tyrosine-protein phosphatase S		1907	211.798	7.2251	45.46	0.68	1
Q6PEC4	S-phase kinase-associated protein 1		163	18.6603	4.53857	81.147	15.34	2
O08875	Serine/threonine-protein kinase DCLK1		433	47.6511	5.75732	275.326	9.7	4
O08678	Serine/threonine-protein kinase MARK1		793	88.1798	9.36377	53.74	2.77	2
O08679	Serine/threonine-protein kinase MARK2		722	80.8215	9.61279	121.608	7.48	5
P63329	Serine/threonine-protein phosphatase 2B catalytic subunit a		521	58.6063	5.85889	173.035	5.57	3
P63088	Serine/threonine-protein phosphatase PP1-g catalytic subunit		323	36.9597	6.53662	28.57	3.1	1
Q9QXY2	SRC kinase signaling inhibitor 1		1197	129.665	9.36377	3447.44	41.6	44
Q62910	Synaptojanin-1		1574	172.773	6.87354	56.19	2.22	3
Membrane raft
Q9Z1E1	Flotillin-1		428	47.4696	7.15186	43.27	2.57	1
Q62813	Limbic system-associated membrane protein		338	37.3012	6.68311	157.641	7.99	3
Q6VBQ5	Myeloid-associated differentiation marker		318	35.1251	8.17725	79.6	5.35	1
P07936	Neuromodulin/Gap43		226	23.5893	4.70361	28.02	2.65	1
Q812E9	Neuronal membrane glycoprotein M6-a		278	31.1744	5.2749	231.329	7.91	3
Q920Q0	Paralemmin-1		383	41.901	4.90674	20.97	2.09	1
P01830	Thy-1		161	18.1607	9.27588	139.31	13.04	2
Membrane trafficking, Secretion, Cell fusion
P18484	AP-2 complex subunit a-2		938	103.979	6.93213	64.64	4.26	4
P62944	AP-2 complex subunit b		937	104.486	5.37646	158.991	8.96	8
P84092	AP-2 complex subunit m		435	49.623	9.53955	447.545	18.62	8
Q63092	CaM kinase-like vesicle-associated protein		504	54.0721	5.5415	34.5	1.79	1
Q62824	Exocyst complex component 4		975	110.483	6.49365	54.27	1.23	1
P20156	Neurosecretory protein VGF		617	68.1378	4.729	125.667	9.24	5
Q9JIR4	Regulating synaptic membrane exocytosis protein 1		1615	179.544	9.5835	899.004	16.1	20
Q64548	Reticulon-1		777	82.9506	4.61475	41.4	2.19	2
Q6RJR6	Reticulon-3		940	101.454	5.10986	34.2367	2.66	2
P60881	SNAP-25		206	23.3002	4.76709	423.211	54.37	8
P54921	a-soluble NSF attachment protein		295	33.1712	5.45264	33.26	3.39	1
P85969	b-soluble NSF attachment protein		297	33.4485	5.46533	124.71	8.75	2
Q6AXV4	Sorting and assembly machinery component 50 homolog		469	51.9274	6.80029	467.764	24.73	13
B5DF41	Syntaphilin		504	54.4601	6.15088	452.786	24.21	11
P32851	Syntaxin-1A		288	33.0467	5.23682	127.26	10.42	3
P61265	Syntaxin-1B		288	33.2238	5.37646	324.224	17.71	5
P61765	Syntaxin-binding protein 1	*	594	67.5259	6.96143	859.38	12.96	7
P63045	Vesicle-associated membrane protein 2		116	12.6827	8.1333	301.003	42.24	3
Q9QUL6	Vesicle-fusing ATPase	*	744	82.6	6.99072	2319.48	38.71	27
O70277	Tripartite motif-containing protein 3		744	80.745	7.89893	107.381	5.24	3
Heat shock protein, Chaperone
P35213	14-3-3 protein b/a		246	28.0368	4.88135	265.129	23.98	6
P62260	14-3-3 protein e		255	29.1554	4.7417	157.773	12.55	3
P61983	14-3-3 protein g		247	28.2849	4.89404	647.496	28.34	8
P68511	14-3-3 protein η		246	28.194	4.89404	191.28	15.04	4
P68255	14-3-3 protein θ		245	27.7608	4.77979	295.76	15.92	4
P63102	14-3-3 protein z/d		245	27.7537	4.79248	443.181	30.2	6
P06761	78 kDa glucose-regulated protein	*	654	72.3024	5.16064	267.244	7.95	4
P05371	Clusterin		447	51.3423	5.70654	33.81	5.37	2
P63036	DnaJ homolog subfamily A member 1		397	44.8395	7.07861	47.85	3.27	1
O35824	DnaJ homolog subfamily A member 2		412	45.7366	6.48096	113.022	4.85	2
Q8K3X8	Heat shock factor-binding protein 1		76	8.57921	4.31006	75.95	17.11	2
P14659	Heat shock-related 70 kDa protein 2		633	69.5987	5.66846	717.204	10.11	6
P63018	Hsc 71	*	646	70.8272	5.51611	1798.08	32.97	19
Transcription factor, Nuclear protein
Q9JIX5	Chromodomain-helicase-DNA-binding protein 8		2581	290.511	6.45557	22.27	0.43	1
P47875	Cysteine and glycine-rich protein 1		193	20.5998	8.57275	172.708	30.57	4
Q8K1Q4	Leucine zipper putative tumor suppressor 3		703	75.1327	6.65381	38.38	1.99	1
F1MA98	Nucleoprotein TPR		2360	267.144	4.99561	31.34	0.34	1
Q9Z1W6	Protein LYRIC		581	63.9307	9.29053	52.79	1.89	1
Q4V7D2	Protein rogdi homolog		287	32.1847	8.17725	33.47	2.79	1
P86252	Pur-a		138	15.3126	4.80518	30.73	6.52	1
Q68A21	Pur-b		315	33.3976	5.42725	75.98	5.4	1
Ubiquitination
P0CG51	Polyubiquitin-B	*	305	34.3475	7.53271	241.857	57.7	4
Q9EQX9	Ubiquitin-conjugating enzyme E2 N		152	17.113	6.56592	25.35	7.24	1
Extracellular protein, Secreted protein
P55068	Brevican core protein		883	95.9971	4.93213	124.793	4.42	3
P63182	Cerebellin-1		193	21.0697	7.28369	25.14	3.63	1
P03994	Hyaluronan and proteoglycan link protein 1		354	40.2361	7.95752	201.094	12.15	4
P55067	Neurocan core protein		1257	135.46	5.51611	86.9077	2.94	4
Q9ERB4	Versican core protein (Fragments)		2738	299.821	4.57666	33.36	0.4	1
Presynaptic proteins
O88778	bassoon	*	3938	418.168	7.7085	9194.34	35.7	103
Q62952	Dihydropyrimidinase-related protein 3		570	61.928	6.49365	47.157	1.4	1
Q8K3M6	ERC protein 2		957	110.55	7.10791	1713.22	28	28
Q91Z79	Liprin-a-3		1192	133.347	5.61768	58.58	2.94	3
Q91Z80	Liprin-a-4 (Fragment)		1043	117.931	7.00537	51.76	1.44	1
Q9JKS6	piccolo		5085	552.376	6.53662	3942.07	18.66	74
Q9JIR1	RIMS-binding protein 2		1049	115.542	5.19873	39.91	0.86	1
P09951	Synapsin-1	*	704	73.9426	9.80322	2722	36.93	15
Q63537	Synapsin-2	*	586	63.4168	8.57275	1425.78	30.72	12
Q02563	Synaptic vesicle glycoprotein 2A		742	82.6079	5.56689	285.873	5.26	4
Q62876	Synaptogyrin-1		234	25.6523	4.65283	117.04	10.26	2
P07825	Synaptophysin		307	33.2891	5.021	82.86	3.26	1
P21707	Synaptotagmin-1		421	47.3687	8.41162	429.089	21.14	8
P37377	a-synuclein		140	14.5062	4.76709	118.608	27.14	2
Q63754	b-synuclein		137	14.4952	4.4751	65.59	9.49	1
Q62768	unc-13 homolog A		1735	196.232	5.21143	205.372	6.46	9
Glia, Myelin
P47819	GFAP	*	430	49.9266	5.43994	1307.82	19.07	8
P07092	Glia-derived nexin		397	44.0354	9.68604	26.16	2.27	1
P02688	MBP	*	195	21.489	11.2388	1204.77	38.97	9
P60203	Myelin proteolipid protein		277	30.0571	8.35303	240.956	8.66	2
Oxidation, Reduction
Q63716	Peroxiredoxin-1		199	22.0953	8.1333	27.8	5.53	1
P35704	Peroxiredoxin-2		198	21.7701	5.59229	235.707	22.22	5
P97852	Peroxisomal multifunctional enzyme type 2		735	79.378	8.57275	84.816	1.77	1
Q9JHY2	Sideroflexin-3	*	321	35.4106	9.74463	1015.8	24.61	7
Q8CFD0	Sideroflexin-5		342	37.2808	9.43701	37.27	5.56	2
Metabolic pathway
P47858	ATP-dependent 6-phosphofructokinase, muscle type		780	85.5057	8.00146	281.074	11.54	8
P47860	ATP-dependent 6-phosphofructokinase, platelet type		788	85.6654	7.28369	331.808	9.26	5
P05065	Fructose-bisphosphate aldolase A	*	364	39.3273	8.08936	1342.89	46.43	16
P09606	Glutamine synthetase		373	42.2403	7.07861	256.659	16.35	4
P04797	Glyceraldehyde-3-phosphate dehydrogenase	*	333	35.8052	8.03076	3078.44	39.34	11
P04642	L-lactate dehydrogenase A chain		332	36.4273	8.26514	198.948	6.63	2
P42123	L-lactate dehydrogenase B chain		334	36.5891	6.04932	255.418	12.57	3
P11980	Pyruvate kinase PKM		531	57.7809	7.06396	76.35	7.16	4
B5DFN2	S-adenosylhomocysteine hydrolase-like protein 1		483	53.7189	7.44482	25.59	1.66	1
P48500	Triosephosphate isomerase		249	26.8318	7.23975	243.65	19.28	4
P56558	UDP-N-acetylglucosamine-peptide N-acetylglucosaminyltransferase 110 kDa subunit		1036	115.532	6.65381	21.73	0.87	1
Primarily mitochondrial
Q5XI78	2-oxoglutarate dehydrogenase	*	1023	116.221	6.771	172.354	4.89	5
P13437	3-ketoacyl-CoA thiolase		397	41.8445	7.94287	136.983	10.58	3
P63039	60 kDa heat shock protein		573	60.9174	6.17627	374.369	14.83	7
P17764	Acetyl-CoA acetyltransferase	*	424	44.6664	8.76318	1251.8	28.07	8
Q9ER34	Aconitate hydratase		780	85.38	7.82568	89.32	4.23	3
Q05962	ADP/ATP translocase 1	*	298	32.9682	9.78857	2273.17	46.98	16
Q09073	ADP/ATP translocase 2	*	298	32.8801	9.72998	2011.48	47.99	17
P00507	Aspartate aminotransferase	*	430	47.2841	8.99756	181.016	6.74	2
P15999	ATP synthase a	*	553	59.7166	9.18799	4812.11	46.65	26
P10719	ATP synthase b	*	529	56.3185	5.33838	2828.15	33.08	16
P35434	ATP synthase d		168	17.5842	5.23682	264.927	17.26	4
P29418	ATP synthase e		51	5.76311	10.0083	63.65	45.1	3
P35435	ATP synthase g	*	273	30.1717	8.83643	542.937	37.36	9
P29419	ATP synthase e		71	8.24948	9.34912	215.254	50.7	3
D3ZAF6	ATP synthase f	*	88	10.4456	10.0376	196.86	13.64	1
Q6PDU7	ATP synthase g		103	11.4261	9.5835	155.514	30.1	2
Q06647	ATP synthase O		213	23.3828	10.0229	628.39	33.8	7
D3Z9R8	ATP synthase ATP5MPL		60	6.90965	9.92041	58.3947	11.67	1
P19511	ATP synthase F(0) complex subunit B1		256	28.8505	9.36377	291.651	18.36	6
Q03344	ATPase inhibitor		107	12.2403	9.59814	31.5567	7.48	2
Q8K3P6	Ca-binding mitochondrial carrier protein SCaMC-2		469	52.6612	8.41162	30.34	6.18	3
Q6P6Q9	Ca uptake protein 1		477	54.1604	8.76318	60.42	4.4	1
Q8VHF5	Citrate synthase		466	51.8335	8.35303	524.552	12.88	6
O35796	Complement component 1 Q subcomponent-binding protein	*	279	30.9775	4.86865	79.15	4.66	1
P25809	Creatine kinase U-type		418	46.9993	8.48486	67.43	4.07	2
Q68FY0	Cytochrome b-c1 complex subunit 1		480	52.8154	5.88428	393.98	17.08	7
P32551	Cytochrome b-c1 complex subunit 2	*	452	48.3662	9.14404	745.578	17.92	8
Q7TQ16	Cytochrome b-c1 complex subunit 8	*	82	9.84321	10.521	91.3888	19.51	3
P62898	Cytochrome c, somatic		105	11.598	9.5835	55.7014	22.86	2
P00406	Cytochrome c oxidase subunit 2		227	25.9111	4.729	398.659	10.57	3
P10888	Cytochrome c oxidase subunit 4 isoform 1		169	19.5021	9.43701	241.999	26.63	4
P11240	Cytochrome c oxidase subunit 5A		146	16.1193	6.53662	210.197	26.71	4
P11951	Cytochrome c oxidase subunit 6C-2		76	8.44945	10.0669	141.044	21.05	2
P35171	Cytochrome c oxidase subunit 7A2		83	9.34695	10.272	103.86	12.05	1
Q6P6R2	Dihydrolipoyl dehydrogenase		509	54.0041	7.86963	200.714	5.11	2
Q01205	Dihydrolipoyllysine-residue succinyltransferase component of 2-oxoglutarate dehydrogenase	*	454	48.8944	8.68994	247.414	15.86	7
P08461	Dihydrolipoyllysine-residue acetyltransferase component of pyruvate dehydrogenase	*	632	67.1234	8.52881	503.231	16.14	7
Q2TA68	Dynamin-like 120 kDa protein		960	111.238	7.53271	260.877	5.52	5
P85834	Elongation factor Tu		452	49.491	7.56201	690.747	36.73	15
P56571	ES1 protein homolog		266	28.1549	8.92432	79.39	19.92	5
P10860	Glutamate dehydrogenase 1		558	61.3773	8.00146	1342	35.84	17
P13264	Glutaminase kidney isoform		674	73.9762	7.86963	35.3332	1.19	1
P35571	Glycerol-3-phosphate dehydrogenase		727	80.9213	6.62451	42.42	1.51	1
P05708	Hexokinase-1	*	918	102.342	6.7124	733.444	20.04	18
Q99NA5	Isocitrate dehydrogenase [NAD] subunit a		366	39.588	6.91748	362.989	17.49	7
Q68FX0	Isocitrate dehydrogenase [NAD] subunit b		385	42.3268	8.74854	374.742	14.03	5
P41565	Isocitrate dehydrogenase [NAD] subunit g 1		393	42.8242	8.89502	146.24	10.69	3
Q5XIN6	LETM1 and EF-hand domain-containing protein 1		739	83.0079	6.59521	43.9438	1.62	1
Q5SGE0	Leucine-rich PPR motif-containing protein		1392	156.554	6.60986	160.549	3.66	4
P04636	Malate dehydrogenase		338	35.6608	8.67529	49.83	5.62	2
F1LU71	Methylglutaconyl-CoA hydratase		315	33.32	9.42236	506.101	27.62	8
D4A7N1	MICOS complex subunit Mic25		261	29.1928	7.94287	608.582	26.44	6
P97700	Mitochondrial 2-oxoglutarate/malate carrier protein	*	314	34.2209	9.87646	1428.43	29.3	9
Q505J6	Mitochondrial glutamate carrier 2	*	320	34.1478	9.17334	675.297	11.56	4
Q75Q41	Mitochondrial import receptor subunit TOM22 homolog		142	15.4808	4.33545	93.49	17.61	1
Q3KR86	Mitochondrial inner membrane protein (Fragment)		609	67.1352	5.79541	4451.94	45.32	26
P63031	Mitochondrial pyruvate carrier 1		109	12.4463	9.61279	170.802	15.6	3
P38718	Mitochondrial pyruvate carrier 2		127	14.2486	10.4771	117	6.3	1
Q5BK63	NADH dehydrogenase [ubiquinone] 1 a subcomplex subunit 9		377	42.5323	9.81787	28.44	2.65	1
P19234	NADH dehydrogenase [ubiquinone] flavoprotein 2		248	27.3609	6.68311	64.9851	7.66	2
P52504	NADH dehydrogenase [ubiquinone] iron-sulfur protein 6		116	12.7746	9.24658	80.69	12.93	1
Q66HF1	NADH-ubiquinone oxidoreductase 75 kDa subunit		727	79.3616	5.89697	255.496	9.77	6
P11661	NADH-ubiquinone oxidoreductase chain 5		609	68.5719	9.26123	50.84	1.81	1
P11915	Non-specific lipid-transfer protein		547	58.7754	7.03467	29.81	1.83	1
Q9R063	Peroxiredoxin-5		213	22.1646	8.66064	52.82	14.55	2
P16036	Phosphate carrier protein	*	356	39.4194	9.33447	1333.03	28.93	11
P67779	Prohibitin		272	29.8019	5.75732	428.229	25.74	7
Q5XIH7	Prohibitin-2		299	33.2919	9.83252	127.42	9.7	3
P52873	Pyruvate carboxylase		1178	129.695	6.81494	81.13	2.97	3
P26284	Pyruvate dehydrogenase E1 component subunit a, somatic form		390	43.1986	8.19189	263.938	17.44	8
P49432	Pyruvate dehydrogenase E1 component subunit b		359	38.957	6.65381	66.69	9.19	3
Q562B5	Serine/threonine-protein phosphatase PGAM5		288	32.0406	8.67529	90.6618	13.89	5
P28042	Single-stranded DNA-binding protein		151	17.444	9.83252	54	9.93	1
P48721	Stress-70 protein		679	73.8119	6.30322	132.075	6.48	4
P13086	Succinate-CoA ligase a	*	346	36.125	9.48096	453.768	22.54	6
B0BN86	Transmembrane protein 11		190	21.3279	7.35693	58.0574	4.21	1
Q5HZA9	Transmembrane protein 126A		196	21.6436	9.53955	28.01	4.59	1
P32089	Tricarboxylate transport protein	*	311	33.8138	9.86182	355.642	13.5	4
Q64428	Trifunctional enzyme subunit a		763	82.6125	9.05615	52.3	6.68	5
Q60587	Trifunctional enzyme subunit b		475	51.3815	9.46631	42.98	4.63	2
Q9JJW3	Up-regulated during skeletal muscle growth protein 5		58	6.40337	9.83252	463.775	44.83	3
Q9Z2L0	VDAC1		283	30.7366	8.54346	2095.06	67.84	14
P81155	VDAC2		295	31.7256	7.48877	1740.72	43.05	10
Q9R1Z0	VDAC3		283	30.7784	8.70459	618.206	28.62	6
Protein synthesis
P27952	40S ribosomal protein S2		293	31.2117	10.2427	50.0562	10.24	3
P62909	40S ribosomal protein S3		243	26.6574	9.65674	26.65	8.64	2
P62703	40S ribosomal protein S4, X isoform		263	29.5791	10.1548	48.2733	8.75	3
P62755	40S ribosomal protein S6		249	28.663	10.8433	58.39	3.21	1
P62243	40S ribosomal protein S8		208	24.1902	10.3159	259.56	18.75	3
P62282	40S ribosomal protein S11		158	18.419	10.3013	168.297	18.35	3
P62278	40S ribosomal protein S13		151	17.2117	10.5356	42.89	6.62	1
P13471	40S ribosomal protein S14		151	16.2485	10.0522	81.44	15.89	2
P62250	40S ribosomal protein S16		146	16.435	10.2134	118.18	12.33	2
P62271	40S ribosomal protein S18		152	17.7079	10.9897	143.091	13.16	2
P62268	40S ribosomal protein S23		143	15.7977	10.4917	28.1	7.69	1
P62853	40S ribosomal protein S25	*	125	13.7337	10.1108	109.43	15.2	2
P62856	40S ribosomal protein S26		115	13.0071	11.0044	38.4402	7.83	1
P24051	40S ribosomal protein S27-like		84	9.47087	9.45166	65.5867	9.52	1
P19945	60S acidic ribosomal protein P0		317	34.1938	6.25244	24.39	3.47	1
P02401	60S acidic ribosomal protein P2		115	11.6849	4.53857	23.1	13.91	1
P50878	60S ribosomal protein L4		421	47.227	10.9165	64.7	8.31	3
P21533	60S ribosomal protein L6		298	33.5409	10.7407	37.48	5.7	2
P05426	60S ribosomal protein L7		260	30.3101	10.8726	119.85	6.92	2
P62425	60S ribosomal protein L7a		266	29.977	10.6089	27.84	4.14	1
P62919	60S ribosomal protein L8		257	28.0073	11.0337	61.258	10.51	2
Q6PDV7	60S ribosomal protein L10		214	24.5879	10.0815	75.72	9.81	2
P62907	60S ribosomal protein L10a		217	24.8155	9.93506	46.9267	11.06	2
P23358	60S ribosomal protein L12		165	17.8346	9.42236	114.07	18.79	2
P41123	60S ribosomal protein L13		211	24.2944	11.5464	131.4	14.22	4
P35427	60S ribosomal protein L13a		203	23.4614	11.019	81.92	5.42	1
Q63507	60S ribosomal protein L14		214	23.3241	11.1069	69.51	17.29	4
P61314	60S ribosomal protein L15		204	24.1311	11.6196	37.81	7.84	2
P24049	60S ribosomal protein L17		184	21.3834	10.1841	22.36	5.43	1
P12001	60S ribosomal protein L18		188	21.6452	11.7808	100.553	17.02	3
P62718	60S ribosomal protein L18a		176	20.7189	10.7114	55.41	7.39	1
P84100	60S ribosomal protein L19		196	23.4512	11.4731	49.0133	4.59	1
P47198	60S ribosomal protein L22		128	14.7797	9.02686	62.98	10.16	1
P62832	60S ribosomal protein L23		140	14.8561	10.5063	38.7	12.86	2
P62752	60S ribosomal protein L23a		156	17.6841	10.4478	37.72	8.33	1
P83732	60S ribosomal protein L24		157	17.7679	11.2534	75.32	8.28	1
P62890	60S ribosomal protein L30		115	12.7757	9.62744	116.871	24.35	2
P62902	60S ribosomal protein L31		125	14.4539	10.5356	92.97	7.2	1
P11250	60S ribosomal protein L34		117	13.4987	11.6636	35.96	14.53	2
P83883	60S ribosomal protein L36a		106	12.4328	10.5796	29.15	8.49	1
P62630	Elongation factor 1-a1	*	462	50.0821	9.01221	486.359	15.8	6
P62632	Elongation factor 1-a2	*	463	50.4223	9.02686	376.079	13.39	5
P05197	Elongation factor 2		858	95.2229	6.82959	34.25	1.05	1
Others
P16970	ATP-binding cassette sub-family D member 3		659	75.2672	9.24658	65.34	2.12	1
Q925T8	BMP/retinoic acid-inducible neural-specific protein 1		760	88.5973	8.90967	21.83	1.32	1
Q5FVI4	Cell cycle exit and neuronal differentiation protein 1		149	15.0339	8.96826	150.371	12.75	2
P07335	Creatine kinase B-type		381	42.6983	5.66846	72.0167	9.19	3
P01946	Hemoglobin subunit a-1/2		142	15.3188	7.97217	37.3	14.08	2
P02091	Hemoglobin subunit b-1		147	15.9692	8.07471	147.337	27.21	3
P11517	Hemoglobin subunit b-2		147	15.9723	8.79248	96.2	14.29	2
P13852	Major prion protein		254	27.7864	9.23193	35.61	3.54	1
Q62658	Peptidyl-prolyl cis-trans isomerase FKBP1A		108	11.9151	8.1626	40.01	12.04	1
P60042	Somatostatin		116	12.7374	5.51611	65.7367	11.21	1
		*	58
		Sum	424
