# Supplementary material for: Non-microtubule tubulin-based backbone and subordinate components of postsynaptic density lattices
Source: Life Sci Alliance. 2021 May 18;4(7):e202000945. doi: 10.26508/lsa.202000945 (PMC8326785; doi:10.26508/lsa.202000945)
Supplement: Supplementary file 7 [file LSA-2020-00945_SdataF6.1.xlsx]

## Sheet: Sheet1
	Source Data 4. Source data for Fig. 6B left graph.
	200722,195.5%OG-11U-IS,Tub		gold No.	Area (nm)<2>	gold No./um<2>	handwrite
1	195.5%OG-11U-IS,Tub(2)-1,x30k.JPG		43	101613	423.174	423.174
2	195.5%OG-11U-IS,Tub(2)-2-1,x30k.JPG		49	116738	419.743	419.743
3	195.5%OG-11U-IS,Tub(2)-2,-2x30k.JPG		28	89919	311.391	311.391
4	195.5%OG-11U-IS,Tub(2)-3,x30k.JPG		30	41832	717.154	717.154
5	195.5%OG-11U-IS,Tub(2)-4,x30k.JPG		13	41832	310.767	310.767
6	195.5%OG-11U-IS,Tub(2)-5,x30k.JPG		39	102550	380.302	380.302
7	195.5%OG-11U-IS,Tub(2)-6,x30k.JPG		60	145879	411.3	411.3
8	195.5%OG-11U-IS,Tub(2)-7,x30k.JPG		29	69003	420.272	420.272
9	195.5%OG-11U-IS,Tub(2)-8,x30k.JPG		27	77837	346.879	346.879
10	195.5%OG-11U-IS,Tub(2)-9,x30k.JPG		23	55165	416.931	416.931
11	195.5%OG-11U-IS,Tub(2)-10,x30k.JPG		65	116846	556.288	556.288
12	195.5%OG-11U-IS,Tub(2)-11,x30k.JPG		48	86122	557.349	557.349
13	195.5%OG-11U-IS,Tub(2)-12,x30k.JPG		42	93329	450.021	450.021
14	195.5%OG-11U-IS,Tub(2)-13,x25k.JPG		67	125379	534.38	534.38
15	195.5%OG-11U-IS,Tub(2)-14,15,x30k.JPG		26	55768	466.217	466.217
16	195.5%OG-11U-IS,Tub(2)-14,15,x30k.JPG		28	67554	414.483	414.483
17	195.5%OG-11U-IS,Tub(2)-16,x30k.JPG		33	74878	440.717	440.717
18	195.5%OG-11U-IS,Tub(2)-17,x25k.jpg		17	35861	474.053	474.053
19	195.5%OG-11U-IS,Tub(2)-18,x25k.jpg		18	41416	434.615	434.615
20	195.5%OG-11U-IS,Tub(2)-19,x25k.JPG		33	88236	373.997	373.997
21	195.5%OG-11U-IS,Tub(2)-20,x25k.JPG		75	153970	487.108	487.108
22	195.5%OG-11U-IS,Tub(2)-21,x30k.JPG		38	52100	729.367	729.367
23	195.5%OG-11U-IS,Tub(2)-22,x30k.JPG		27	64177	420.711	420.711
24	195.5%OG-11U-IS,Tub(2)-23,x30k.JPG		19	45079	421.482	421.482
25	195.5%OG-11U-IS,Tub(2)-24,x30k.JPG		26	54222	479.51	479.51
26	195.5%OG-11U-IS,Tub(2)-25,x30k.JPG		31	86556	358.15	358.15
27	195.5%OG-11U-IS,Tub(2)-26,x30k.JPG		38	98056	387.534	387.534
28	195.5%OG-11U-IS,Tub(2)-27,x30k.JPG		41	70028	585.48	585.48
					av. 454.6
	200728,196.0.75%OG-11U-IS,Tub		gold No.	Area (nm)<2>	gold No./um<2>	handwrite
1	196,0.75%OG-11U-IS(3),Tub-1x30k.JPG		32	147623	216.768	216.768
2	196,0.75%OG-11U-IS(3),Tub-2x30k.JPG		25	114551	218.243	218.243
3	196,0.75%OG-11U-IS(3),Tub-3x30k.JPG		29	98928	293.142	293.142
4	196,0.75%OG-11U-IS(3),Tub-4x30k.JPG		20	111195	179.864	179.864
5	196,0.75%OG-11U-IS(3),Tub-5x30k.JPG		46	116476	394.931	394.931
6	196,0.75%OG-11U-IS(3),Tub-6x30k.JPG		47	101974	460.902	460.902
7	196,0.75%OG-11U-IS(3),Tub-7x30k.JPG		12	75888	158.128	158.128
8	196,0.75%OG-11U-IS(3),Tub-8x30k.JPG		33	128971	255.871	255.871
9	196,0.75%OG-11U-IS(3),Tub-9-1x30k.JPG		34	76346	445.341	445.341
10	196,0.75%OG-11U-IS(3),Tub-9-2x30k.JPG		28	72787	384.684	384.684
11	196,0.75%OG-11U-IS(3),Tub-10x30k.JPG		29	81881	354.173	354.173
12	196,0.75%OG-11U-IS(3),Tub-11x30k.JPG		51	97638	522.338	522.338
13	196,0.75%OG-11U-IS(3),Tub-12-1x30k.JPG		52	108391	479.745	479.745
14	196,0.75%OG-11U-IS(3),Tub-12-2x20k.JPG		41	101679	403.23	403.23
15	196,0.75%OG-11U-IS(3),Tub-13-1x30k.JPG		22	30631	718.227	718.227
16	196,0.75%OG-11U-IS(3),Tub-13-2x30k.JPG		27	44359	608.67	608.67
17	196,0.75%OG-11U-IS(3),Tub-14x30k.JPG		40	118004	338.972	338.972
18	196,0.75%OG-11U-IS(3),Tub-16x30k.JPG		26	105291	246.935	246.935
19	196,0.75%OG-11U-IS(3),Tub-17x30k.JPG		45	71949	625.443	625.443
20	196,0.75%OG-11U-IS(3),Tub-18x20k.JPG		101	264876	381.311	381.311
21	196,0.75%OG-11U-IS(3),Tub-19x20k.JPG		48	179785	266.986	266.986
22	196,0.75%OG-11U-IS(3),Tub-20x30k.JPG		31	75102	412.772	412.772
23	196,0.75%OG-11U-IS(3),Tub-22x30k.JPG		42	142310	295.13	295.13
24	196,0.75%OG-11U-IS(3),Tub-23x30k.JPG		22	71352	308.331	308.331
25	196,0.75%OG-11U-IS(3),Tub-24x30k.JPG		27	135231	199.658	199.658
26	196,0.75%OG-11U-IS(3),Tub-25x30k.JPG		13	50041	259.787	259.787
27	196,0.75%OG-11U-IS(3),Tub-26x30k.JPG		42	112569	373.104	373.104
28	196,0.75%OG-11U-IS(3),Tub-27x30k.JPG		58	79711	727.629	727.629
	PSD-95			PSD-95		Area (nm)<2>	gold No./um<2>	handwrite
1	193,0.75%OG-11U-IS,PSD95(2)-1,x30k.jpg	27		193,0.75%OG-11U-IS,PSD95(2)-1,x30k.jpg	27	74889	360.534	360.5
2	193,0.75%OG-11U-IS,PSD95(2)-2,x30k.jpg	8		193,0.75%OG-11U-IS,PSD95(2)-2,x30k.jpg	8	84442	94.7396	94.7
3	193,0.75%OG-11U-IS,PSD95(2)-3,x30k.jpg	4		193,0.75%OG-11U-IS,PSD95(2)-3,x30k.jpg	4	109864	36.4087	36.4
4	193,0.75%OG-11U-IS,PSD95(2)-4,x30k.jpg	3		193,0.75%OG-11U-IS,PSD95(2)-4,x30k.jpg	3	92687	32.367	32.4
5	193,0.75%OG-11U-IS,PSD95(2)-5,x30k+5.jpg	6		193,0.75%OG-11U-IS,PSD95(2)-5,x30k+5.jpg	6	137342	43.6866	43.7
6	193,0.75%OG-11U-IS,PSD95(2)-6,x30k+6.jpg	5		193,0.75%OG-11U-IS,PSD95(2)-6,x30k+6.jpg	5	116596	42.8831	42.9
7	193,0.75%OG-11U-IS,PSD95(2)-7,x30k+3.jpg	3		193,0.75%OG-11U-IS,PSD95(2)-7,x30k+3.jpg	3	100270	29.9192	29.9
8	193,0.75%OG-11U-IS,PSD95(2)-8,x30k+0.jpg	0		193,0.75%OG-11U-IS,PSD95(2)-8,x30k+0.jpg	0		#DIV/0!	0
9	193,0.75%OG-11U-IS,PSD95(2)-9,x25k+.jpg	4		193,0.75%OG-11U-IS,PSD95(2)-9,x25k+.jpg	4	164675	24.2903	24.3
10	193,0.75%OG-11U-IS,PSD95(2)-10,x30k+.jpg	2		193,0.75%OG-11U-IS,PSD95(2)-10,x30k+.jpg	2	86190	23.2045	23.2
11	193,0.75%OG-11U-IS,PSD95(2)-11,x30k+1.jpg	1		193,0.75%OG-11U-IS,PSD95(2)-11,x30k+1.jpg	1	43080	23.2126	23.2
12	193,0.75%OG-11U-IS,PSD95(2)-12,x30k+2.jpg	2		193,0.75%OG-11U-IS,PSD95(2)-12,x30k+2.jpg	2	96504	20.7245	20.7
13	193,0.75%OG-11U-IS,PSD95(2)-13,x30k+5.jpg	5		193,0.75%OG-11U-IS,PSD95(2)-13,x30k+5.jpg	5	60829	82.1976	82.2
14	193,0.75%OG-11U-IS,PSD95(2)-14,x30k+1.jpg	3		193,0.75%OG-11U-IS,PSD95(2)-14,x30k+1.jpg	3	61679	48.6389	48.6
15	193,0.75%OG-11U-IS,PSD95(2)-15,x30k+3.jpg	2		193,0.75%OG-11U-IS,PSD95(2)-15,x30k+3.jpg	2	86351	23.1613	23.2
16	193,0.75%OG-11U-IS,PSD95(2)-16,x30k+1.jpg	1		193,0.75%OG-11U-IS,PSD95(2)-16,x30k+1.jpg	1	104134	9.60301	9.6
17	193,0.75%OG-11U-IS,PSD95(2)-17,x25k+.jpg	21		193,0.75%OG-11U-IS,PSD95(2)-17,x25k+.jpg	21	110051	190.821	190.8
18	193,0.75%OG-11U-IS,PSD95(2)-18,x25k+3.jpg	3		193,0.75%OG-11U-IS,PSD95(2)-18,x25k+3.jpg	3	162576	18.4529	18.5
19	193,0.75%OG-11U-IS,PSD95(2)-19,x30k+6.jpg	7		193,0.75%OG-11U-IS,PSD95(2)-19,x30k+6.jpg	7	80746	86.6916	86.7
20	193,0.75%OG-11U-IS,PSD95(2)-20,x30k+2.jpg	2		193,0.75%OG-11U-IS,PSD95(2)-20,x30k+2.jpg	2	150710	13.2705	13.3
21				193,0.75%OG-11U-IS,PSD95(2)-21,x25k+3.jpg	8	343244	23.307	23.3
22	193,0.75%OG-11U-IS,PSD95(2)-21,x25k+3.jpg	8		193,0.75%OG-11U-IS,PSD95(2)-22,x30k+.jpg	6	63403	94.6327	94.6
23	193,0.75%OG-11U-IS,PSD95(2)-22,x30k+.jpg	6		193,0.75%OG-11U-IS,PSD95(2)-23,x30k+.jpg	9	97020	92.7644	92.8
24				193,0.75%OG-11U-IS,PSD95(2)-24,x30k+.jpg	2	51708	38.6787	38.7
25	193,0.75%OG-11U-IS,PSD95(2)-23,x30k+.jpg	9		193,0.75%OG-11U-IS,PSD95(2)-25,x30k+.jpg	3	63734	47.0706	47.1
26	193,0.75%OG-11U-IS,PSD95(2)-24,x30k+.jpg	2		193,0.75%OG-11U-IS,PSD95(2)-26,x30k+3.jpg	3	102050	29.3974	29.4
27	193,0.75%OG-11U-IS,PSD95(2)-25,x30k+.jpg	3		193,0.75%OG-11U-IS(2),PSD95,newGold-1x30+8.jpg	11	45025	244.309	244.3
28	193,0.75%OG-11U-IS,PSD95(2)-26,x30k+3.jpg	3		193,0.75%OG-11U-IS(2),PSD95,newGold-4x30+0.jpg	0		#DIV/0!	0
29	193,0.75%OG-11U-IS(2),PSD95,newGold-1x30+8.jpg	11		193,0.75%OG-11U-IS(2),PSD95,newGold-5x30+1.jpg	1	99979	10.0021	10
30	193,0.75%OG-11U-IS(2),PSD95,newGold-2x30+1.jpg	2		193,0.75%OG-11U-IS(2),PSD95,newGold-6x30+?.jpg	5	125655	39.7915	39.8
31	193,0.75%OG-11U-IS(2),PSD95,newGold-3x30+1.jpg	x		193,0.75%OG-11U-IS(2),PSD95,newGold-7x30+4.jpg	4	115296	34.6933	34.7
32	193,0.75%OG-11U-IS(2),PSD95,newGold-4x30+0.jpg	0		193,0.75%OG-11U-IS(2),PSD95,newGold-8x30+.jpg	14	70002	199.994	200
33	193,0.75%OG-11U-IS(2),PSD95,newGold-5x30+1.jpg	1		193,0.75%OG-11U-IS(2),PSD95,newGold-9x30+4.jpg	4	34759	115.078	115.1
34	193,0.75%OG-11U-IS(2),PSD95,newGold-6x30+?.jpg	5		193,0.75%OG-11U-IS(2),PSD95,newGold-10x30+5.jpg	5	63639	78.5682	78.6
35	193,0.75%OG-11U-IS(2),PSD95,newGold-7x30+4.jpg	4		193,0.75%OG-11U-IS(2),PSD95,newGold-11x30+.jpg	3	113894	26.3403	26.3
	193,0.75%OG-11U-IS(2),PSD95,newGold-8x30+.jpg	14						av.65.1
	193,0.75%OG-11U-IS(2),PSD95,newGold-9x30+4.jpg	4
	193,0.75%OG-11U-IS(2),PSD95,newGold-10x30+5.jpg	5
	193,0.75%OG-11U-IS(2),PSD95,newGold-11x30+.jpg	3
	Shank1			Shank1		Area (nm)<2>	gold No./um<2>	handwrite
1	193,0.75%OG-11U-IS(2),Sh1-1,x30K.jpg	0		193,0.75%OG-11U-IS(2),Sh1-1,x30K.jpg	0		#DIV/0!	0
2	193,0.75%OG-11U-IS(2),Sh1-2,x30K.jpg	0		193,0.75%OG-11U-IS(2),Sh1-2,x30K.jpg	0		#DIV/0!	0
3	193,0.75%OG-11U-IS(2),Sh1-3,x30K+1.jpg	different PSD?		193,0.75%OG-11U-IS(2),Sh1-4,x30K+1.jpg	1	59556	16.7909	16.8
4	193,0.75%OG-11U-IS(2),Sh1-4,x30K+1.jpg	1		193,0.75%OG-11U-IS(2),Sh1-5,x30K.jpg	0		#DIV/0!	0
5	193,0.75%OG-11U-IS(2),Sh1-5,x30K.jpg	0		193,0.75%OG-11U-IS(2),Sh1-6,x30K.jpg	1	85044	11.7586	11.8
6	193,0.75%OG-11U-IS(2),Sh1-6,x30K.jpg	1		193,0.75%OG-11U-IS(2),Sh1-7,x30K.jpg	0		#DIV/0!	0
7	193,0.75%OG-11U-IS(2),Sh1-7,x30K.jpg	0		193,0.75%OG-11U-IS(2),Sh1-8,x30K.jpg	1	119489	8.36897	8.4
8	193,0.75%OG-11U-IS(2),Sh1-8,x30K.jpg	1		193,0.75%OG-11U-IS(2),Sh1-9,x30K.jpg	0		#DIV/0!	0
9	193,0.75%OG-11U-IS(2),Sh1-9,x15K.jpg			193,0.75%OG-11U-IS(2),Sh1-10,x30K.jpg	0		#DIV/0!	0
10	193,0.75%OG-11U-IS(2),Sh1-9,x25K.jpg			193,0.75%OG-11U-IS(2),Sh1-11,x30K.jpg	0		#DIV/0!	0
11	193,0.75%OG-11U-IS(2),Sh1-9,x30K.jpg	0		193,0.75%OG-11U-IS(2),Sh1-12,x30K+3.jpg	3	80947	37.0613	37.1
12	193,0.75%OG-11U-IS(2),Sh1-10,x30K.jpg	0		193,0.75%OG-11U-IS(2),Sh1-13,x30K+2.jpg	2	272344	7.34365	7.3
13	193,0.75%OG-11U-IS(2),Sh1-11,x30K.jpg	0		193,0.75%OG-11U-IS(2),Sh1-14,x25K.jpg	0		#DIV/0!	0
14	193,0.75%OG-11U-IS(2),Sh1-12,x30K+3.jpg	3		193,0.75%OG-11U-IS(2),Sh1-15,x30K.jpg	0		#DIV/0!	0
15	193,0.75%OG-11U-IS(2),Sh1-13,x25K+2.jpg			193,0.75%OG-11U-IS(2),Sh1-16,x30K.jpg	3	88606	33.8578	33.9
16	193,0.75%OG-11U-IS(2),Sh1-13,x30K+2.jpg	2		193,0.75%OG-11U-IS(2),Sh1-17,x30K.jpg	0		#DIV/0!	0
17	193,0.75%OG-11U-IS(2),Sh1-14,x25K.jpg	0		193,0.75%OG-11U-IS(2),Sh1-18,x30K.jpg	0		#DIV/0!	0
18	193,0.75%OG-11U-IS(2),Sh1-15,x30K.jpg	0		193,0.75%OG-11U-IS(2),Sh1-19,x30K.jpg	0		#DIV/0!	0
19	193,0.75%OG-11U-IS(2),Sh1-16,x30K.jpg	3		193,0.75%OG-11U-IS(2),Sh1-20,x30K.jpg	0		#DIV/0!	0
20	193,0.75%OG-11U-IS(2),Sh1-17,x30K.jpg	0		193,0.75%OG-11U-IS(2),Sh1-21,x30K.jpg	0		#DIV/0!	0
	193,0.75%OG-11U-IS(2),Sh1-18,x30K.jpg	0
	193,0.75%OG-11U-IS(2),Sh1-19,x30K.jpg	0						av 5.77
	193,0.75%OG-11U-IS(2),Sh1-20,x30K.jpg	0
	193,0.75%OG-11U-IS(2),Sh1-21,x30K.jpg	0
	GKAP			GKAP		Area (nm)<2>	gold No./um<2>	handwrite
1	193,0.75%OG-11U-IS(2)GKAP-1,x20k.jpg	0		193,0.75%OG-11U-IS(2)GKAP-1,x20k.jpg	0		#DIV/0!	0
2	193,0.75%OG-11U-IS(2)GKAP-2,x30k.jpg	12		193,0.75%OG-11U-IS(2)GKAP-2,x30k.jpg	12	241127	49.7663	49.8
3	193,0.75%OG-11U-IS(2)GKAP-3,x30k.jpg	0		193,0.75%OG-11U-IS(2)GKAP-3,x30k.jpg	0		#DIV/0!	0
4	193,0.75%OG-11U-IS(2)GKAP-4,x30k.jpg	0		193,0.75%OG-11U-IS(2)GKAP-4,x30k.jpg	0		#DIV/0!	0
5	193,0.75%OG-11U-IS(2)GKAP-5,x30k.jpg	0		193,0.75%OG-11U-IS(2)GKAP-5,x30k.jpg	0		#DIV/0!	0
6	193,0.75%OG-11U-IS(2)GKAP-6,x30k.jpg	0		193,0.75%OG-11U-IS(2)GKAP-6,x30k.jpg	0		#DIV/0!	0
7	193,0.75%OG-11U-IS(2)GKAP-7,x30k.jpg	0		193,0.75%OG-11U-IS(2)GKAP-7,x30k.jpg	0		#DIV/0!	0
8	193,0.75%OG-11U-IS(2)GKAP-8,x30k+1.jpg	1		193,0.75%OG-11U-IS(2)GKAP-8,x30k+1.jpg	1	126965	7.87619	7.9
9	193,0.75%OG-11U-IS(2)GKAP-9,x30k+3.jpg	3		193,0.75%OG-11U-IS(2)GKAP-9,x30k+3.jpg	3	116121	25.8351	25.8
10	193,0.75%OG-11U-IS(2)GKAP-10,x30k+1.jpg	1		193,0.75%OG-11U-IS(2)GKAP-10,x30k+1.jpg	1	84370	11.8526	11.9
11	193,0.75%OG-11U-IS(2)GKAP-11,x30k+1.jpg	1		193,0.75%OG-11U-IS(2)GKAP-11,x30k+1.jpg	1	50116	19.9537	20
12	193,0.75%OG-11U-IS(2)GKAP-12,x30k.jpg	0		193,0.75%OG-11U-IS(2)GKAP-12,x30k.jpg	0		#DIV/0!	0
13	193,0.75%OG-11U-IS(2)GKAP-13,x30k.jpg	0		193,0.75%OG-11U-IS(2)GKAP-13,x30k.jpg	0		#DIV/0!	0
14	193,0.75%OG-11U-IS(2)GKAP-14,x30k.jpg	0		193,0.75%OG-11U-IS(2)GKAP-14,x30k.jpg	0		#DIV/0!	0
15	193,0.75%OG-11U-IS(2)GKAP-15,x30k+2.jpg	2		193,0.75%OG-11U-IS(2)GKAP-15,x30k+2.jpg	2	78875	25.3566	25.4
16	193,0.75%OG-11U-IS(2)GKAP-16,x30k.jpg	0		193,0.75%OG-11U-IS(2)GKAP-16,x30k.jpg	0		#DIV/0!	0
17	193,0.75%OG-11U-IS(2)GKAP-17,x30k+1.jpg	1		193,0.75%OG-11U-IS(2)GKAP-17,x30k+1.jpg	1	93092	10.7421	10.7
18	193,0.75%OG-11U-IS(2)GKAP-18,x30k+2.jpg	2		193,0.75%OG-11U-IS(2)GKAP-18,x30k+2.jpg	2	56494	35.402	35.4
19	193,0.75%OG-11U-IS(2)GKAP-19,x30k+1.jpg	1		193,0.75%OG-11U-IS(2)GKAP-19,x30k+1.jpg	1	115709	8.64237	8.6
20	193,0.75%OG-11U-IS(2)GKAP-20,x30k+2.jpg	2		193,0.75%OG-11U-IS(2)GKAP-20,x30k+2.jpg	2	163663	12.2202	12.2
21	193,0.75%OG-11U-IS(2)GKAP-21,x30k+3.jpg	3		193,0.75%OG-11U-IS(2)GKAP-21,x30k+3.jpg	3	69681	43.0533	43.1
22	193,0.75%OG-11U-IS(2)GKAP-22,x30k+2.jpg	2		193,0.75%OG-11U-IS(2)GKAP-22,x30k+2.jpg	2	107020	18.6881	18.7
23	193,0.75%OG-11U-IS(2)GKAP-23,x30k+3.jpg	3		193,0.75%OG-11U-IS(2)GKAP-23,x30k+3.jpg	3	62205	48.2276	48.2
24	193,0.75%OG-11U-IS(2)GKAP-24,x30k+3.jpg	3		193,0.75%OG-11U-IS(2)GKAP-24,x30k+3.jpg	3	85065	35.2671	35.3
								av 14.71
	Homer1			Homer1		Area (nm)<2>	gold No./um<2>	handwrite
1	193,0.75%OG-11U-IS-Ho1(2)-1,x30k.jpg	3		193,0.75%OG-11U-IS-Ho1(2)-1,x30k.jpg	3	51147	58.6545	58.7
2	193,0.75%OG-11U-IS-Ho1(2)-2,x30k+2.jpg	different PSD		193,0.75%OG-11U-IS-Ho1(2)-3,x30k.jpg	4	134176	29.8116	29.8
3	193,0.75%OG-11U-IS-Ho1(2)-3,x30k.jpg	4		193,0.75%OG-11U-IS-Ho1(2)-4,x30k.jpg	1	76671	13.0427	13
4	193,0.75%OG-11U-IS-Ho1(2)-4,x30k.jpg	1		193,0.75%OG-11U-IS-Ho1(2)-6,x30k.jpg	6	163076	36.7927	36.8
5	193,0.75%OG-11U-IS-Ho1(2)-5,x30k.jpg	x		193,0.75%OG-11U-IS-Ho1(2)-8,x30k.jpg	3	63524	47.2262	47.2
6	193,0.75%OG-11U-IS-Ho1(2)-6,x30k.jpg	6		193,0.75%OG-11U-IS-Ho1(2)-9,x30k.jpg	1	95071	10.5185	10.5
7	193,0.75%OG-11U-IS-Ho1(2)-7,x30k.jpg	different PSD		193,0.75%OG-11U-IS-Ho1(2)-10,x30k.jpg	3	103210	29.067	29.1
8	193,0.75%OG-11U-IS-Ho1(2)-8,x30k.jpg	3		193,0.75%OG-11U-IS-Ho1(2)-12,x25k.jpg	5	88334	56.6033	56.6
9	193,0.75%OG-11U-IS-Ho1(2)-9,x30k.jpg	1		193,0.75%OG-11U-IS-Ho1(2)-13,x30k.jpg	5	160372	31.1775	31.2
10	193,0.75%OG-11U-IS-Ho1(2)-10,x30k.jpg	3		193,0.75%OG-11U-IS-Ho1(2)-14,x30k.jpg	1	64102	15.6001	15.6
11	193,0.75%OG-11U-IS-Ho1(2)-11,x20k.jpg	area?		193,0.75%OG-11U-IS-Ho1(2)-15,x30k.jpg	9	112028	80.3371	80.3
12	193,0.75%OG-11U-IS-Ho1(2)-12,x25k.jpg	5		193,0.75%OG-11U-IS-Ho1(2)-16,x30k.jpg	11	117796	93.3818	93.4
13	193,0.75%OG-11U-IS-Ho1(2)-13,x30k.jpg	5		193,0.75%OG-11U-IS-Ho1(2)-17,x30k.jpg	0		#DIV/0!	0
14	193,0.75%OG-11U-IS-Ho1(2)-14,x30k.jpg	1		193,0.75%OG-11U-IS-Ho1(2)-18-1,x30k.jpg	4	39981	100.048	100
15	193,0.75%OG-11U-IS-Ho1(2)-15,x30k.jpg	9		193,0.75%OG-11U-IS-Ho1(2)-18-2,x30k.jpg	1	89042	11.2307	11.2
16	193,0.75%OG-11U-IS-Ho1(2)-16,x30k.jpg	11		193,0.75%OG-11U-IS-Ho1(2)-19,x30k.jpg	9	101096	89.0243	89
17	193,0.75%OG-11U-IS-Ho1(2)-17,x30k.jpg	0		193,0.75%OG-11U-IS-Ho1(2)-21,x30k.jpg	5	89049	56.1489	56.1
18	193,0.75%OG-11U-IS-Ho1(2)-18-1,x30k.jpg	4		193,0.75%OG-11U-IS-Ho1(2)-22,x30k.jpg	8	79905	100.119	100.1
19	193,0.75%OG-11U-IS-Ho1(2)-18-2,x30k.jpg	1		193,0.75%OG-11U-IS-Ho1(2)-23,x30k.jpg	1	76807	13.0196	13
20	193,0.75%OG-11U-IS-Ho1(2)-19,x30k.jpg	9		193,0.75%OG-11U-IS-Ho1(2)-24,x30k.jpg	4	73617	54.3353	54.3
21	193,0.75%OG-11U-IS-Ho1(2)-20,x30k.jpg	?		193,0.75%OG-11U-IS-Ho1(2)-26,x25k.jpg	4	113261	35.3167	35.3
22	193,0.75%OG-11U-IS-Ho1(2)-21,x30k.jpg	6		193,0.75%OG-11U-IS-Ho1(2)-29,x30k.jpg	3	34976	85.7731	85.8
	193,0.75%OG-11U-IS-Ho1(2)-22,x30k.jpg	8
	193,0.75%OG-11U-IS-Ho1(2)-23,x30k.jpg	1
	193,0.75%OG-11U-IS-Ho1(2)-24,x25k.jpg
	193,0.75%OG-11U-IS-Ho1(2)-24,x30k.jpg	4
	193,0.75%OG-11U-IS-Ho1(2)-25,x25k1.jpg	different PSD+
	193,0.75%OG-11U-IS-Ho1(2)-26,x25k.jpg	4
	193,0.75%OG-11U-IS-Ho1(2)-27,x20k.jpg	x
	193,0.75%OG-11U-IS-Ho1(2)-28,x25k.jpg	too many
	193,0.75%OG-11U-IS-Ho1(2)-29,x30k.jpg	3
	193,0.75%OG-11U-IS-Ho1(2)-30,x30k.jpg	area?
	200722,196,0.75%OG-11U-IS,aIN(Series 3)		gold No.	Area (nm)<2>	gold No./um<2>	handwrite
1	196,0.75%OG-11U-IS,aIN(2)-1,x30k.JPG		4	141399	28.2887	28.2887
2	196,0.75%OG-11U-IS,aIN(2)-2,x30k+1.JPG		2	65111	30.7168	30.7168
3	196,0.75%OG-11U-IS,aIN(2)-3,x30k.JPG		2	159996	12.5003	12.5003
4	196,0.75%OG-11U-IS,aIN(2)-4,x30k+0.JPG		0		0	0
5	196,0.75%OG-11U-IS,aIN(2)-5,x30k+0.JPG		0		0	0
6	196,0.75%OG-11U-IS,aIN(2)-6,x30k+3.JPG		3	193936	15.469	15.469
7	196,0.75%OG-11U-IS,aIN(2)-7,x30k+0.JPG		0		0	0
8	196,0.75%OG-11U-IS,aIN(2)-9,x30k+0.JPG		0		0	0
9	196,0.75%OG-11U-IS,aIN(2)-10,x30k+1.JPG		1	82384	12.1383	12.1383
10	196,0.75%OG-11U-IS,aIN(2)-11,x25k+2.JPG		1	94195	10.6163	10.6163
11	196,0.75%OG-11U-IS,aIN(2)-12,x30k+3.JPG		3	67562	44.4037	44.4037
12	196,0.75%OG-11U-IS,aIN(2)-13,x30k+0.JPG		0		0	0
13	196,0.75%OG-11U-IS,aIN(2)-14,x30k+0.JPG		0		0	0
14	196,0.75%OG-11U-IS,aIN(2)-15,x30k+2.JPG		2	42867	46.6559	46.6559
15	196,0.75%OG-11U-IS,aIN(2)-16,x30k+0.JPG		0		0	0
16	196,0.75%OG-11U-IS,aIN(2)-17,x30k+1.JPG		1	72039	13.8814	13.8814
17	196,0.75%OG-11U-IS,aIN(2)-18,x30k+2.JPG		2	102147	19.5796	19.5796
18	196,0.75%OG-11U-IS,aIN(2)-19,x30k+0.JPG		0		0	0
19	196,0.75%OG-11U-IS,aIN(2)-20,x25k.JPG		2	112767	17.7357	17.7357
20	196,0.75%OG-11U-IS,aIN(2)-21,x30k.JPG		4	87534	45.6965	45.6965
21	196,0.75%OG-11U-IS,aIN(2)-22,x30k+0.JPG		0		0	0
	beta-Actin			beta-Actin		Area (nm)<2>	gold No./um<2>	handwrite
1	193,0.75%OG-11U-IS-Actin(2)-1,x30.jpg	0		193,0.75%OG-11U-IS-Actin(2)-1,x30.jpg	0		#DIV/0!	0
2	193,0.75%OG-11U-IS-Actin(2)-2,x30.jpg	1		193,0.75%OG-11U-IS-Actin(2)-2,x30.jpg	1	48165	20.762	20.8
3	193,0.75%OG-11U-IS-Actin(2)-3,x30.jpg	0		193,0.75%OG-11U-IS-Actin(2)-3,x30.jpg	0		#DIV/0!	0
4	193,0.75%OG-11U-IS-Actin(2)-4,x30.jpg	0		193,0.75%OG-11U-IS-Actin(2)-4,x30.jpg	0		#DIV/0!	0
5	193,0.75%OG-11U-IS-Actin(2)-5,x30.jpg	0		193,0.75%OG-11U-IS-Actin(2)-5,x30.jpg	0		#DIV/0!	0
6	193,0.75%OG-11U-IS-Actin(2)-6,x30.jpg	0		193,0.75%OG-11U-IS-Actin(2)-6,x30.jpg	0		#DIV/0!	0
7	193,0.75%OG-11U-IS-Actin(2)-7,x30.jpg	2		193,0.75%OG-11U-IS-Actin(2)-7,x30.jpg	2	74798	26.7387	26.7
8	193,0.75%OG-11U-IS-Actin(2)-8,x30.jpg	0		193,0.75%OG-11U-IS-Actin(2)-8,x30.jpg	0		#DIV/0!	0
9	193,0.75%OG-11U-IS-Actin(2)-9,x30.jpg	0		193,0.75%OG-11U-IS-Actin(2)-9,x30.jpg	0		#DIV/0!	0
10	193,0.75%OG-11U-IS-Actin(2)-10,x30.jpg	0		193,0.75%OG-11U-IS-Actin(2)-10,x30.jpg	0		#DIV/0!	0
11	193,0.75%OG-11U-IS-Actin(2)-11,x30.jpg	0		193,0.75%OG-11U-IS-Actin(2)-11,x30.jpg	0		#DIV/0!	0
12	193,0.75%OG-11U-IS-Actin(2)-12,x30.jpg	0		193,0.75%OG-11U-IS-Actin(2)-12,x30.jpg	0		#DIV/0!	0
13	193,0.75%OG-11U-IS-Actin(2)-13,x30.jpg	0		193,0.75%OG-11U-IS-Actin(2)-13,x30.jpg	0		#DIV/0!	0
14	193,0.75%OG-11U-IS-Actin(2)-14,x30.jpg	0		193,0.75%OG-11U-IS-Actin(2)-14,x30.jpg	0		#DIV/0!	0
15	193,0.75%OG-11U-IS-Actin(2)-15,x30.jpg	0		193,0.75%OG-11U-IS-Actin(2)-15,x30.jpg	0		#DIV/0!	0
16	193,0.75%OG-11U-IS-Actin(2)-16,x25.jpg			193,0.75%OG-11U-IS-Actin(2)-16,x30.jpg	0		#DIV/0!	0
17	193,0.75%OG-11U-IS-Actin(2)-16,x30.jpg	0		193,0.75%OG-11U-IS-Actin(2)-17,x30.jpg	0		#DIV/0!	0
18	193,0.75%OG-11U-IS-Actin(2)-17,x30.jpg	0		193,0.75%OG-11U-IS-Actin(2)-18,x30.jpg	0		#DIV/0!	0
19	193,0.75%OG-11U-IS-Actin(2)-18,x30.jpg	0		193,0.75%OG-11U-IS-Actin(2)-19,x30.jpg	0		#DIV/0!	0
20	193,0.75%OG-11U-IS-Actin(2)-19,x30.jpg	0		193,0.75%OG-11U-IS-Actin(2)-20,x30.jpg	0		#DIV/0!	0
	193,0.75%OG-11U-IS-Actin(2)-20,x30.jpg	0						av 2.38
	CaMKIIa, 6G9			CaMKIIa, 6G9		Area (nm)<2>	gold No./um<2>	handwrite
1	193,0.75%OG-11U-IS(2),6G9-1,x30k+1.jpg	1		193,0.75%OG-11U-IS(2),6G9-1,x30k+1.jpg	1	87711	11.4011	11.4
2	193,0.75%OG-11U-IS(2),6G9-2,x30k+2.jpg	2		193,0.75%OG-11U-IS(2),6G9-2,x30k+2.jpg	2	112369	17.7985	17.8
3	193,0.75%OG-11U-IS(2),6G9-3,x30k+.jpg	6		193,0.75%OG-11U-IS(2),6G9-3,x30k+.jpg	6	209089	28.6959	28.7
4	193,0.75%OG-11U-IS(2),6G9-4,x30k.jpg	0		193,0.75%OG-11U-IS(2),6G9-4,x30k.jpg	0		#DIV/0!	0
5	193,0.75%OG-11U-IS(2),6G9-5,x25k.jpg			193,0.75%OG-11U-IS(2),6G9-5,x30k+1.jpg	0		#DIV/0!	0
6	193,0.75%OG-11U-IS(2),6G9-5,x30k+1.jpg	0		193,0.75%OG-11U-IS(2),6G9-6,x30k+.jpg	7	142802	49.0189	49
7	193,0.75%OG-11U-IS(2),6G9-6,x25k.jpg			193,0.75%OG-11U-IS(2),6G9-7,x30k+1.jpg	1	67521	14.8102	14.8
8	193,0.75%OG-11U-IS(2),6G9-6,x30k+.jpg	7		193,0.75%OG-11U-IS(2),6G9-8,x30k+.jpg	10	139368	71.7525	71.8
9	193,0.75%OG-11U-IS(2),6G9-7,x30k+1.jpg	1		193,0.75%OG-11U-IS(2),6G9-9,x30k+.jpg	4	50455	79.2786	79.3
10	193,0.75%OG-11U-IS(2),6G9-8,x30k+.jpg	10		193,0.75%OG-11U-IS(2),6G9-10,x30k+3.jpg	4	64946	61.5896	61.6
11	193,0.75%OG-11U-IS(2),6G9-9,x30k+.jpg	4		193,0.75%OG-11U-IS(2),6G9-11,x30k+5.jpg	5	69419	72.0264	72
12	193,0.75%OG-11U-IS(2),6G9-10,x30k+3.jpg	4		193,0.75%OG-11U-IS(2),6G9-12,x30k.jpg	0		#DIV/0!	0
13	193,0.75%OG-11U-IS(2),6G9-11,x30k+5.jpg	5		193,0.75%OG-11U-IS(2),6G9-13,x30k.jpg	0		#DIV/0!	0
14	193,0.75%OG-11U-IS(2),6G9-12,x30k.jpg	0		193,0.75%OG-11U-IS(2),6G9-14',x30k.jpg	5	59629	83.8518	83.9
15	193,0.75%OG-11U-IS(2),6G9-13,x30k.jpg	0		193,0.75%OG-11U-IS,6G9-17,x30k+5.jpg	5	117410	42.5858	42.5858
16	193,0.75%OG-11U-IS(2),6G9-14,x30k.jpg			193,0.75%OG-11U-IS,6G9-18,x30k+8.jpg	8	143284	55.8332	55.8332
17	193,0.75%OG-11U-IS(2),6G9-14',x30k.jpg	5		193,0.75%OG-11U-IS,6G9-19,x30k+7.jpg	7	58062	120.561	120.561
18	193,0.75%OG-11U-IS,6G9-00,x30k+0.jpg	differentPSD		193,0.75%OG-11U-IS,6G9-20,x30k+6.jpg	6	65757	91.245	91.245
19	193,0.75%OG-11U-IS,6G9-17,x30k+5.jpg	5		193,0.75%OG-11U-IS,6G9-21,x30k+6.jpg	5	140035	35.7054	35.7054
20	193,0.75%OG-11U-IS,6G9-18,x30k+8.jpg	8		193,0.75%OG-11U-IS,6G9-22,x30k+.jpg	4	108467	36.8776	36.8776
21	193,0.75%OG-11U-IS,6G9-19,x30k+7.jpg	7		193,0.75%OG-11U-IS,6G9-23,x20k+9.jpg	9	244091	36.8715	36.8715
22	193,0.75%OG-11U-IS,6G9-20,x30k+6.jpg	6		193,0.75%OG-11U-IS,6G9-24,x20k+1.jpg	1	53787	18.5919	18.5919
23	193,0.75%OG-11U-IS,6G9-21,x30k+6.jpg	5		193,0.75%OG-11U-IS,6G9-25,x30k+0.jpg	0		#DIV/0!	0
24	193,0.75%OG-11U-IS,6G9-22,x30k+.jpg	4		193,0.75%OG-11U-IS,6G9-26,x30k+6.jpg	6	132879	45.1539	45.1539
25	193,0.75%OG-11U-IS,6G9-23,x20k+9.jpg	9		193,0.75%OG-11U-IS,6G9-27,x30k+4.jpg	2	109800	18.2149	18.2149
26	193,0.75%OG-11U-IS,6G9-24,x20k+1.jpg	1		193,0.75%OG-11U-IS,6G9-28,x30k+6.jpg	6	134380	44.6495	44.6495
	193,0.75%OG-11U-IS,6G9-25,x30k+0.jpg	0
	193,0.75%OG-11U-IS,6G9-26,x30k+6.jpg	6						39.9
	193,0.75%OG-11U-IS,6G9-27,x30k+4.jpg	2
	193,0.75%OG-11U-IS,6G9-28,x30k+6.jpg	6
	CaMKIIb			CaMKIIb		Area (nm)<2>	gold No./um<2>	handwrite
1	193,0.75%OG-11U-IS(2)CKIIb-1,x30k+4.jpg	1		193,0.75%OG-11U-IS(2)CKIIb-1,x30k+4.jpg	1	95217	10.5023	10.5
2	193,0.75%OG-11U-IS(2)CKIIb-2,x30k+4.jpg	4		193,0.75%OG-11U-IS(2)CKIIb-2,x30k+4.jpg	4	52064	76.8285	76.8
3	193,0.75%OG-11U-IS(2)CKIIb-3,x30k+.jpg	8		193,0.75%OG-11U-IS(2)CKIIb-3,x30k+.jpg	8	153800	52.0156	52
4	193,0.75%OG-11U-IS(2)CKIIb-4,x20k+.jpg	30		193,0.75%OG-11U-IS(2)CKIIb-4,x20k+.jpg	35	304951	114.773	114.8
5	193,0.75%OG-11U-IS(2)CKIIb-5,x50k+.jpg	1		193,0.75%OG-11U-IS(2)CKIIb-5,x50k+.jpg	1	42609	23.4692	23.5
6	193,0.75%OG-11U-IS(2)CKIIb-6,x30k+.jpg	7		193,0.75%OG-11U-IS(2)CKIIb-6,x30k+.jpg	6	93128	64.4275	64.4
7	193,0.75%OG-11U-IS(2)CKIIb-7,x30k+.jpg	5		193,0.75%OG-11U-IS(2)CKIIb-7,x30k+.jpg	5	37892	131.954	132
8	193,0.75%OG-11U-IS(2)CKIIb-8,x30k+.jpg	4		193,0.75%OG-11U-IS(2)CKIIb-8,x30k+.jpg	4	115242	34.7096	34.7
9	193,0.75%OG-11U-IS(2)CKIIb-9,x30k+.jpg	5		193,0.75%OG-11U-IS(2)CKIIb-9,x30k+.jpg	5	182578	27.3856	27.4
10	193,0.75%OG-11U-IS(2)CKIIb-10,x25k+.jpg	25		193,0.75%OG-11U-IS(2)CKIIb-10,x25k+.jpg	25	297105	84.1453	84.1
11	193,0.75%OG-11U-IS(2)CKIIb-11,x30k+.jpg	x		193,0.75%OG-11U-IS(2)CKIIb-12,x25k+.jpg	5	131128	38.1307	38.1
12	193,0.75%OG-11U-IS(2)CKIIb-12,x30k+.jpg	5		193,0.75%OG-11U-IS(2)CKIIb-13,x２５k+.jpg	15	128617	116.625	116.6
13	193,0.75%OG-11U-IS(2)CKIIb-13,x30k+.jpg	15		193,0.75%OG-11U-IS(2)CKIIb-14,x30k+.jpg	17	157599	107.869	107.9
14	193,0.75%OG-11U-IS(2)CKIIb-14,x30k+.jpg	17		193,0.75%OG-11U-IS(2)CKIIb-15,x30k+.jpg	7	65228	107.316	107.3
15	193,0.75%OG-11U-IS(2)CKIIb-15,x30k+.jpg	7		193,0.75%OG-11U-IS(2)CKIIb-16-1,x30k+.jpg	7	36973	189.327	189.3
16	193,0.75%OG-11U-IS(2)CKIIb-16-1,x30k+.jpg	7		193,0.75%OG-11U-IS(2)CKIIb-16-2,x30k+.jpg	15	66804	224.537	224.5
17	193,0.75%OG-11U-IS(2)CKIIb-16-2,x30k+.jpg	15		193,0.75%OG-11U-IS(2)CKIIb-17,x30k+.jpg	13	158855	81.8356	81.8
18	193,0.75%OG-11U-IS(2)CKIIb-17,x25k+.jpg			193,0.75%OG-11U-IS(2)CKIIb-18,x30k+.jpg	81	83631	968.54	968.5
19	193,0.75%OG-11U-IS(2)CKIIb-17,x30k+.jpg	13		193,0.75%OG-11U-IS(2)CKIIb-19,x30k+.jpg	0		#DIV/0!	0
20	193,0.75%OG-11U-IS(2)CKIIb-18,x30k+.jpg	81		193,0.75%OG-11U-IS(2)CKIIb-21,x30k+.jpg	3	82868	36.2022	36.2
21	193,0.75%OG-11U-IS(2)CKIIb-19,x30k+.jpg	0		193,0.75%OG-11U-IS(2)CKIIb-22,x30k+.jpg	8	104631	76.4592	76.5
22	193,0.75%OG-11U-IS(2)CKIIb-20,x30k+.jpg	removed(too small)		193,0.75%OG-11U-IS(2)CKIIb-23,x30k+.jpg	9	155486	57.883	57.9
23	193,0.75%OG-11U-IS(2)CKIIb-21,x30k+.jpg	3		193,0.75%OG-11U-IS(2)CKIIb-24,x30k+.jpg	46	53022	867.564	867.6
	193,0.75%OG-11U-IS(2)CKIIb-22,x20k+.jpg							av 151.8
	193,0.75%OG-11U-IS(2)CKIIb-22,x25k+.jpg
	193,0.75%OG-11U-IS(2)CKIIb-22,x30k+.jpg	8
	193,0.75%OG-11U-IS(2)CKIIb-23,x25k+.jpg
	193,0.75%OG-11U-IS(2)CKIIb-23,x30k+.jpg	9
	193,0.75%OG-11U-IS(2)CKIIb-24,x30k+.jpg	46
	200722,196,0.75%OG-11U-IS,ATPS(Series 3)		gold No.	Area (nm)<2>	gold No./um<2>	handwrite
1	196,0.75%OG-11U-IS,ATPS(2)-1-1,x30k.JPG		3	92556	32.4128	32.4128
2	196,0.75%OG-11U-IS,ATPS(2)-1-2,x30k.JPG		5	110302	45.3301	45.3301
3	196,0.75%OG-11U-IS,ATPS(2)-2,x30k.JPG		2	91128	21.9472	21.9472
4	196,0.75%OG-11U-IS,ATPS(2)-3,x30k.JPG		1	82664	12.0972	12.0972
5	196,0.75%OG-11U-IS,ATPS(2)-4,x30k.JPG		2	82664	24.1943	24.1943
6	196,0.75%OG-11U-IS,ATPS(2)-5-1,x30k.JPG		4	87597	45.6637	45.6637
7	196,0.75%OG-11U-IS,ATPS(2)-5-2,x30k.JPG		8	114579	69.8208	69.8208
8	196,0.75%OG-11U-IS,ATPS(2)-6,x30k.JPG		4	150286	26.6159	26.6159
9	196,0.75%OG-11U-IS,ATPS(2)-7,x30k.JPG		4	132565	30.1739	30.1739
10	196,0.75%OG-11U-IS,ATPS(2)-8,x30k.JPG		7	63489	110.255	110.255
11	196,0.75%OG-11U-IS,ATPS(2)-9,x30k.JPG		0		0	0
12	196,0.75%OG-11U-IS,ATPS(2)-10,x30k.JPG		2	72082	27.7462	27.7462
13	196,0.75%OG-11U-IS,ATPS(2)-11,x30k.JPG		2	73357	27.2639	27.2639
14	196,0.75%OG-11U-IS,ATPS(2)-12,x30k+3.JPG		3	100964	29.7136	29.7136
15	196,0.75%OG-11U-IS,ATPS(2)-13,x25k.JPG		6	144938	41.397	41.397
16	196,0.75%OG-11U-IS,ATPS(2)-14,x30k.JPG		0		0	0
17	196,0.75%OG-11U-IS,ATPS(2)-15,x30k.JPG		2	59332	33.7086	33.7086
18	196,0.75%OG-11U-IS,ATPS(2)-16,x30k+2.JPG		2	73955	27.0435	27.0435
19	196,0.75%OG-11U-IS,ATPS(2)-17,x25k+.JPG		12	172665	69.4987	69.4987
20	196,0.75%OG-11U-IS,ATPS(2)-18,x20k+.JPG		5	103712	48.2104	48.2104
21	196,0.75%OG-11U-IS,ATPS(2)-19,x30k.JPG		2	67891	29.459	29.459
22	196,0.75%OG-11U-IS,ATPS(2)-20,x30k+5.JPG		5	138282	36.158	36.158
23	196,0.75%OG-11U-IS,ATPS(2)-21x30k.JPG		1	101564	9.84601	9.84601
24	196,0.75%OG-11U-IS,ATPS(2)-22-1x25k.JPG		2	83400	23.9808	23.9808
				gold No./um<2>
	ANT	gold No.	Area (nm)<2>	handwrite
1	196,0.75%OG-11U-IS,ANT-1,x30k+1.jpg	1	126774	7.9
2	196,0.75%OG-11U-IS,ANT-3,x30k+0.jpg	0		0
3	196,0.75%OG-11U-IS,ANT-5x30k+3.jpg	3	103675	28.9
4	196,0.75%OG-11U-IS,ANT-6x30k+４.jpg	3	41887	71.6
5	196,0.75%OG-11U-IS,ANT-8x25k+1.jpg	1	262480	3.8
6	196,0.75%OG-11U-IS,ANT-9x25k.jpg	0		0
7	196,0.75%OG-11U-IS,ANT-10x30k+0.jpg	0		0
8	196,0.75%OG-11U-IS,ANT-11x25k+6.jpg	4	150335	26.6
9	196,0.75%OG-11U-IS,ANT-13x30k.jpg	1	121650	8.2
10	196,0.75%OG-11U-IS,ANT-16x30k+0.jpg	0		0
11	196,0.75%OG-11U-IS,ANT-17x30k+3.jpg	3	119521	25.1
12	196,0.75%OG-11U-IS,ANT-18x30k+?.jpg	1	163027	6.1
13	196,0.75%OG-11U-IS,ANT-19x25k+3.jpg	1	104203	9.6
14	196,0.75%OG-11U-IS,ANT-20x30k+2.jpg	1	135359	7.4
15	196,0.75%OG-11U-IS,ANT-21x30k+0.jpg	0		0
16	196,0.75%OG-11U-IS,ANT-22x25k+1.jpg	1	158185	6.3
17	196,0.75%OG-11U-IS,ANT-23x30k+1.jpg	1	75944	13.2
18	196,0.75%OG-11U-IS,ANT-24x30k.jpg	1	50830	19.7
19	196,0.75%OG-11U-IS,ANT-25x30k.jpg	0		0
20	196,0.75%OG-11U-IS,ANT-26x30k.jpg	0		0
	200722,195.5%OG-11U-IS,NC(Rabt)		gold No.	Area (nm)<2>	gold No./um<2>	handwrite
1	195.5%OG-11U-IS,NC(Rabt)-1,x30k.jpg		0		0	0
2	195.5%OG-11U-IS,NC(Rabt)-2,x30k.jpg		0		0	0
3	195.5%OG-11U-IS,NC(Rabt)-3,x25k.jpg		0		0	0
4	195.5%OG-11U-IS,NC(Rabt)-4,x30k.jpg		0		0	0
5	195.5%OG-11U-IS,NC(Rabt)-5,x30k.jpg		0		0	0
6	195.5%OG-11U-IS,NC(Rabt)-6,x30k+1.JPG		1	175544	5.69658	5.7
7	195.5%OG-11U-IS,NC(Rabt)-7,x30k.jpg		0		0	0
8	195.5%OG-11U-IS,NC(Rabt)-8,x30k.jpg		0		0	0
9	195.5%OG-11U-IS,NC(Rabt)-9,x25k.jpg		0		0	0
10	195.5%OG-11U-IS,NC(Rabt)-10,x30k.jpg		0		0	0
11	195.5%OG-11U-IS,NC(Rabt)-11,x30k.jpg		0		0	0
12	195.5%OG-11U-IS,NC(Rabt)-12,x25k.jpg		0		0	0
13	195.5%OG-11U-IS,NC(Rabt)-13,x30k.jpg		0		0	0
14	195.5%OG-11U-IS,NC(Rabt)-14,x25k.jpg		0		0	0
15	195.5%OG-11U-IS,NC(Rabt)-15,x25k.jpg		0		0	0
16	195.5%OG-11U-IS,NC(Rabt)-16,x25k.jpg		0		0	0
17	195.5%OG-11U-IS,NC(Rabt)-17,x30k.jpg		0		0	0
18	195.5%OG-11U-IS,NC(Rabt)-18,x30k.jpg		0		0	0
19	195.5%OG-11U-IS,NC(Rabt)-19,x30k.jpg		0		0	0
20	195.5%OG-11U-IS,NC(Rabt)-20,x30k.jpg		0		0	0
21	195.5%OG-11U-IS,NC(Rabt)-21,x25k.jpg		0		0	0
								gold No./um<2>
	193,0.75%OG-11U-IS(2),NC,Mo,newGold	gold No.		193,0.75%OG-11U-IS(2),NC,Mo,newGold	gold No.		gold No./um<2>	handwrite
1	193,0.75%OG-11U-IS(2),NC,Mo,newGold-1x30k.jpg	different PSD		193,0.75%OG-11U-IS(2),NC,Mo,newGold-2x30k.jpg	0		#DIV/0!	0
2	193,0.75%OG-11U-IS(2),NC,Mo,newGold-2x30k.jpg	0		193,0.75%OG-11U-IS(2),NC,Mo,newGold-3x30k.jpg	0		#DIV/0!	0
3	193,0.75%OG-11U-IS(2),NC,Mo,newGold-3x30k.jpg	0		193,0.75%OG-11U-IS(2),NC,Mo,newGold-4x30k.jpg	0		#DIV/0!	0
4	193,0.75%OG-11U-IS(2),NC,Mo,newGold-4x30k.jpg	0		193,0.75%OG-11U-IS(2),NC,Mo,newGold-5x30k.jpg	0		#DIV/0!	0
5	193,0.75%OG-11U-IS(2),NC,Mo,newGold-5x30k.jpg	0		193,0.75%OG-11U-IS(2),NC,Mo,newGold-6x30k.jpg	0		#DIV/0!	0
6	193,0.75%OG-11U-IS(2),NC,Mo,newGold-6x30k.jpg	0		193,0.75%OG-11U-IS(2),NC,Mo,newGold-7x30k.jpg	0		#DIV/0!	0
7	193,0.75%OG-11U-IS(2),NC,Mo,newGold-7x30k.jpg	0		193,0.75%OG-11U-IS(2),NC,Mo,newGold-8x30k.jpg	0		#DIV/0!	0
8	193,0.75%OG-11U-IS(2),NC,Mo,newGold-8x30k.jpg	0		193,0.75%OG-11U-IS(2),NC,Mo,newGold-10x30k.jpg	0		#DIV/0!	0
9	193,0.75%OG-11U-IS(2),NC,Mo,newGold-9x30k.jpg	different PSD		193,0.75%OG-11U-IS(2),NC,Mo,newGold-11,x30k.jpg	0		#DIV/0!	0
10	193,0.75%OG-11U-IS(2),NC,Mo,newGold-10x30k.jpg	0		193,0.75%OG-11U-IS(2),NC,Mo,newGold-12,x30k.jpg	0		#DIV/0!	0
11	193,0.75%OG-11U-IS(2),NC,Mo,newGold-11,x30k.jpg	0		193,0.75%OG-11U-IS(2),NC,Mo,newGold-13,x30k.jpg	0		#DIV/0!	0
12	193,0.75%OG-11U-IS(2),NC,Mo,newGold-12,x30k.jpg	0		193,0.75%OG-11U-IS(2),NC,Mo,newGold-14,x30k.jpg	0		#DIV/0!	0
13	193,0.75%OG-11U-IS(2),NC,Mo,newGold-13,x30k.jpg	0		193,0.75%OG-11U-IS(2),NC,Mo,newGold-15,x30k.jpg	0		#DIV/0!	0
14	193,0.75%OG-11U-IS(2),NC,Mo,newGold-14,x30k.jpg	0		193,0.75%OG-11U-IS(2),NC,Mo,newGold-16,x30k.jpg	0		#DIV/0!	0
15	193,0.75%OG-11U-IS(2),NC,Mo,newGold-15,x30k.jpg	0		193,0.75%OG-11U-IS(2),NC,Mo,newGold-17,18,x30k.jpg	0		#DIV/0!	0
16	193,0.75%OG-11U-IS(2),NC,Mo,newGold-16,x30k.jpg	0		193,0.75%OG-11U-IS(2),NC,Mo,newGold-17,18,x30k.jpg	0		#DIV/0!	0
17	193,0.75%OG-11U-IS(2),NC,Mo,newGold-17,18,x30k.jpg	0		193,0.75%OG-11U-IS(2),NC,Mo,newGold-19,x30k.jpg	0		#DIV/0!	0
18	193,0.75%OG-11U-IS(2),NC,Mo,newGold-17,18,x30k.jpg	0		193,0.75%OG-11U-IS(2),NC,Mo,newGold-20,x30k.jpg	0		#DIV/0!	0
	193,0.75%OG-11U-IS(2),NC,Mo,newGold-19,x30k.jpg	0
	193,0.75%OG-11U-IS(2),NC,Mo,newGold-20,x30k.jpg	0
								gold No./um<2>
	193,0.75%OG-11U-IS(2),NC,rabt	gold No.		193,0.75%OG-11U-IS(2),NC,rabt	gold No.	Area (nm)<2>	gold No./um<2>	handwrite
1	193,0.75%OG-11U-IS,NC,rabt-1,x30k.jpg	0		193,0.75%OG-11U-IS,NC,rabt-1,x30k.jpg	0		#DIV/0!	0
2	193,0.75%OG-11U-IS,NC,rabt-2,x30k.jpg	different PSD		193,0.75%OG-11U-IS,NC,rabt-3,x30k.jpg	0		#DIV/0!	0
3	193,0.75%OG-11U-IS,NC,rabt-3,x30k.jpg	0		193,0.75%OG-11U-IS,NC,rabt-4,x30k.jpg	0		#DIV/0!	0
4	193,0.75%OG-11U-IS,NC,rabt-4,x30k.jpg	0		193,0.75%OG-11U-IS,NC,rabt-5,x30k.jpg	0		#DIV/0!	0
5	193,0.75%OG-11U-IS,NC,rabt-5,x30k.jpg	0		193,0.75%OG-11U-IS,NC,rabt-6,x30k.jpg	0		#DIV/0!	0
6	193,0.75%OG-11U-IS,NC,rabt-6,x30k.jpg	0		193,0.75%OG-11U-IS,NC,rabt-7,x30k+1.jpg	1	114476	8.73546	8.7
7	193,0.75%OG-11U-IS,NC,rabt-7,x30k+1.jpg	1		193,0.75%OG-11U-IS,NC,rabt-8,x30k.jpg	0		#DIV/0!	0
8	193,0.75%OG-11U-IS,NC,rabt-8,x30k.jpg	0		193,0.75%OG-11U-IS,NC,rabt-9,x25k.jpg	0		#DIV/0!	0
9	193,0.75%OG-11U-IS,NC,rabt-9,x25k.jpg	0		193,0.75%OG-11U-IS,NC,rabt-10,x30k.jpg	0		#DIV/0!	0
10	193,0.75%OG-11U-IS,NC,rabt-10,x30k.jpg	0		193,0.75%OG-11U-IS,NC,rabt-11,x30k.jpg	0		#DIV/0!	0
11	193,0.75%OG-11U-IS,NC,rabt-11,x30k.jpg	0		193,0.75%OG-11U-IS,NC,rabt-14,x30k.jpg	0		#DIV/0!	0
12	193,0.75%OG-11U-IS,NC,rabt-12,x30k.jpg	different PSD		193,0.75%OG-11U-IS,NC,rabt-15,x30k.jpg	0		#DIV/0!	0
13	193,0.75%OG-11U-IS,NC,rabt-14,x30k.jpg	0		193,0.75%OG-11U-IS,NC,rabt-16,x30k.jpg	1	102406	9.76505	9.8
14	193,0.75%OG-11U-IS,NC,rabt-15,x30k.jpg	0		193,0.75%OG-11U-IS,NC,rabt-17,x30k.jpg	1	78799	12.6905	12.7
15	193,0.75%OG-11U-IS,NC,rabt-16,x30k.jpg	1		193,0.75%OG-11U-IS,NC,rabt-18,x30k.jpg	0		#DIV/0!	0
16	193,0.75%OG-11U-IS,NC,rabt-17,x30k.jpg	1		193,0.75%OG-11U-IS,NC,rabt-19,x30k.jpg	0		#DIV/0!	0
17	193,0.75%OG-11U-IS,NC,rabt-18,x30k.jpg	0		193,0.75%OG-11U-IS,NC,rabt-21,x30k.jpg	0		#DIV/0!	0
18	193,0.75%OG-11U-IS,NC,rabt-19,x30k.jpg	0		193,0.75%OG-11U-IS,NC,rabt-22,x30k.jpg	1	178883	5.59025	5.6
19	193,0.75%OG-11U-IS,NC,rabt-20,x30k.jpg	too small		193,0.75%OG-11U-IS,NC,rabt-23,x30k.jpg	0		#DIV/0!	0
	193,0.75%OG-11U-IS,NC,rabt-21,x30k.jpg	0						av 1.9
	193,0.75%OG-11U-IS,NC,rabt-22,x30k.jpg	1
	193,0.75%OG-11U-IS,NC,rabt-23,x30k.jpg	0
				gold No./um<2>
	Negative Contll (santi-goat IgG )	gold No.	Area (nm)<2>	handwrite
1	196,0.75%OG-11U-IS,NCgoat-1x30.jpg	0		0
2	196,0.75%OG-11U-IS,NCgoat-2x30.jpg	0		0
3		0		0
4	196,0.75%OG-11U-IS,NCgoat-3x30.jpg	0		0
5	196,0.75%OG-11U-IS,NCgoat-4x30.jpg	0		0
6	196,0.75%OG-11U-IS,NCgoat-5x30.jpg	0		0
7	196,0.75%OG-11U-IS,NCgoat-6x30.jpg	0		0
8	196,0.75%OG-11U-IS,NCgoat-7x30.jpg	0		0
9	196,0.75%OG-11U-IS,NCgoat-9x30.jpg	0		0
10	196,0.75%OG-11U-IS,NCgoat-10x30+1.jpg	1	76856	13
11	196,0.75%OG-11U-IS,NCgoat-11x30.jpg	0		0
12	196,0.75%OG-11U-IS,NCgoat-13x30.jpg	1	54382	18.4
13	196,0.75%OG-11U-IS,NCgoat-14x25.jpg	0		0
14	196,0.75%OG-11U-IS,NCgoat-15x25.jpg	0		0
15	196,0.75%OG-11U-IS,NCgoat-16x25.jpg	0		0
16	196,0.75%OG-11U-IS,NCgoat-17x25.jpg	0		0
17	196,0.75%OG-11U-IS,NCgoat-18x25.jpg	0		0
