# Supplementary material for: Non-microtubule tubulin-based backbone and subordinate components of postsynaptic density lattices
Source: Life Sci Alliance. 2021 May 18;4(7):e202000945. doi: 10.26508/lsa.202000945 (PMC8326785; doi:10.26508/lsa.202000945)
Supplement: Supplementary file 8 [file LSA-2020-00945_SdataF6.2.xlsx]

## Sheet: Sheet2
	Source Data 5. Source Data for Fig. 6B right graph.
	Tubulin (Polyclonal)	gold No.	Area (nm)<2>	gold No./um<2>	handwrite
1	177,6w,1%OG-11U-IS-Tub4, x30k+34.jpg	34	60638	560.705	560.7
2	177,6w,1%OG-11U-IS-Tub5, x25k+65.jpg	65	121495	535.001	535
3	177,6w,1%OG-11U-IS-Tub6, x30k+10,+16.jpg	16	35751	447.54	447.5
4	177,6w,1%OG-11U-IS-Tub7, x30k+23.jpg	23	52743	436.077	436.1
5	177,6w,1%OG-11U-IS-Tub8, x30k+48.jpg	48	140344	342.017	342
6	177,6w,1%OG-11U-IS-Tub9, x25k+50.jpg	50	99171	504.18	504.2
7	177,6w,1%OG-11U-IS-Tub10, x30k+34.jpg	34	53831	631.606	631.6
8	177,6w,1%OG-11U-IS-Tub12, x30k+75.jpg	75	122845	610.525	610.5
9	177,6w,1%OG-11U-IS,Tub-33,x30k◎+43.jpg	43	77071	557.927	557.9
10	177,6w,1%OG-11U-IS,Tub-34,x30k+68◎.jpg	68	96381	705.533	705.5
11	177,6w,1%OG-11U-IS,Tub-35◎,x30k+24.jpg	24	56230	426.818	426.8
12	177,6w,1%OG-11U-IS,Tub-36◎,x30k+14,+10.jpg	14	40140	348.779	348.8
13	177,6w,1%OG-11U-IS,Tub-36◎,x30k+14,+10.jpg	10	30938	323.227	323.2
14	177,6w,1%OG-11U-IS,Tub-37,x30k+23.jpg	23	33643	683.649	683.6
15	177,6w,1%OG-11U-IS,Tub-39,x30k+50◎.jpg	50	74215	673.718	673.7
16	177,6w,1%OG-11U-IS,Tub-40,x25k+41.jpg	41	51421	797.34	797.3
17	177,6w,1%OG-11U-IS,Tub-41,x30k+17.jpg	17	36444	466.469	466.5
18	177,6w,1%OG-11U-IS,Tub-42,x30k+46◎.jpg	46	75824	606.668	606.7
	alpha-Tubulin	gold No.	Area (nm)<2>	gold No./um<2>	handwrite
1	183,1%OG-11U-IS,a-Tub-1,x30k+22.JPG	22	180538	121.858	121.9
2	183,1%OG-11U-IS,a-Tub-2,x30k+3	3	35563	84.3573	84.4
3	183,1%OG-11U-IS,a-Tub-3,x20k+8.jpg	8	47842	167.217	167.2
4	183,1%OG-11U-IS,a-Tub-4,x30k+13.jpg	13	50521	257.319	257.3
5	183,1%OG-11U-IS,a-Tub-5,x30k+11.jpg	11	47061	233.739	233.7
6	183,1%OG-11U-IS,a-Tub-6,x30k+3.jpg	3	71598	41.9006	41.9
7	183,1%OG-11U-IS,a-Tub-7,x30k+11.jpg	11	76665	143.481	143.4
8	183,1%OG-11U-IS,a-Tub-9,x30k+8.jpg	8	40791	196.122	196.1
9	183,1%OG-11U-IS,a-Tub-11,x30k+8.jpg	8	87318	91.6191	91.6
10	183,1%OG-11U-IS,a-Tub-12,x30k+10.jpg	10	85480	116.986	117
11	183,1%OG-11U-IS,a-Tub-13,x30k+8.jpg	8	43942	182.058	182.1
12	183,1%OG-11U-IS,a-Tub-14,x25k+13	13	81661	159.195	159.2
13	183,1%OG-11U-IS,a-Tub-15,x30k+18.jpg	18	78288	229.92	229.9
14	183,1%OG-11U-IS,a-Tub-17,x30k+10.jpg	10	72493	137.944	137.9
15	183,1%OG-11U-IS,a-Tub-18,x30k+7.jpg	7	61973	112.952	113
16	183,1%OG-11U-IS,a-Tub-19,x30k+12	12	88441	135.684	135.7
17	183,1%OG-11U-IS,a-Tub-20x30k+12.jpg	12	112999	106.196	106.2
18	183,1%OG-11U-IS,a-Tub-21x30k+6.jpg	6	78021	76.9024	76.9
19	183,1%OG-11U-IS,a-Tub-22x30k+8.jpg	8	76342	104.792	104.8
20	177,6w,1%OG-11U-IS,a-Tub-3,x30k+15.jpg	15	67006	223.861	223.9
21	177,6w,1%OG-11U-IS,a-Tub-4,x30k+6.jpg	6	63485	94.5105	94.5
22	177,6w,1%OG-11U-IS,a-Tub-4,x30k+4.jpg	4	32733	122.201	122.2
23	177,6w,1%OG-11U-IS,a-Tub-5,x30k+13.jpg	13	100524	129.322	129.3
24	177,6w,1%OG-11U-IS,a-Tub-6,x30k+14◎.jpg	14	95252	146.979	147
25	177,6w,1%OG-11U-IS,a-Tub-7,x25k+8.jpg	8	58400	136.986	137
26	177,6w,1%OG-11U-IS,a-Tub-8,x30k+11.jpg	11	75300	146.082	146.1
27	177,6w,1%OG-11U-IS,a-Tub-9,x30k+12.jpg	12	60694	197.713	197.7
	beta-Tubulin	gold No.	Area (nm)<2>	gold No./um<2>	handwrite
1	183,1%OG-11U-IS,b-Tub-2,x30+17.JPG	17	51664	329.049	329
X	183,1%OG-11U-IS,b-Tub-3,x30+14.jpg	14	22338	626.735	626.7	removed (too small)
2	183,1%OG-11U-IS,b-Tub-4,x30+7.jpg	7	36002	194.434	194.4
X	183,1%OG-11U-IS,b-Tub-5,x30+16.jpg	16	26834	596.258	596.3	removed (too small)
3	183,1%OG-11U-IS,b-Tub-6,x30+8.jpg	8	65440	122.249	122.2
4	183,1%OG-11U-IS,b-Tub-7,x30+13.jpg	13	52947	245.529	245.5
5	183,1%OG-11U-IS,b-Tub-8,x30+11.jpg	11	51626	213.071	213.1
6	183,1%OG-11U-IS,b-Tub-9,x30+11.JPG	11	71655	153.513	153.5
7	183,1%OG-11U-IS,b-Tub-10,x30+16.JPG	16	82699	193.473	193.5
8	183,1%OG-11U-IS,b-Tub-12,x30+29.JPG	29	80421	360.602	360.6
9	183,1%OG-11U-IS,b-Tub-13,x30+25.JPG	25	65365	382.468	382.5
10	183,1%OG-11U-IS,b-Tub-13,x30+17.JPG	17	103702	163.931	163.9
11	183,1%OG-11U-IS,b-Tub-14,x30+16.JPG	16	71308	224.379	224.4
12	183,1%OG-11U-IS,b-Tub-17,x30+10.jpg	10	60174	166.185	166.2
13	183,1%OG-11U-IS,b-Tub-18,x30+14.jpg	14	97100	144.181	144.2
14	183,1%OG-11U-IS,b-Tub-19,x40+12.jpg	12	56793	211.294	211.3
15	183,1%OG-11U-IS,b-Tub-20,x40+9.JPG	9	87058	103.379	103.4
16	183,1%OG-11U-IS,b-Tub-21,x30+12.jpg	12	66020	181.763	181.8
17	183,1%OG-11U-IS,b-Tub-22,x30+12.jpg	12	58961	203.524	203.5
18	177,6w,1%OG-11U-IS,b-Tub-1,x30k+21.JPG	21	67742	310	310
19	177,6w,1%OG-11U-IS,b-Tub-2,x30k+31.JPG	31	109185	283.922	283.9
20	177,6w,1%OG-11U-IS,b-Tub-3,x30k+15.JPG	15	34487	434.947	434.9
X	177,6w,1%OG-11U-IS,b-Tub-3,x30k+5.JPG	5	28264	176.903	176.9	removed (too small)
21	177,6w,1%OG-11U-IS,b-Tub-4,x30k+19◎◎◎.jpg	19	61771	307.588	307.6
22	177,6w,1%OG-11U-IS,b-Tub-5,x30k+22◎◎◎.jpg	22	67259	327.094	327.1
23	177,6w,1%OG-11U-IS,b-Tub-6,x25k+95◎◎.JPG	95	236512	401.671	401.7
24	177,6w,1%OG-11U-IS,b-Tub-7,x30k+11.JPG	11	50990	215.729	215.7
25	177,6w,1%OG-11U-IS,b-Tub-8,x30k+25◎.JPG	25	109640	228.019	228
26	177,6w,1%OG-11U-IS,b-Tub-9,x30k+28◎.JPG	28	105858	264.505	264.5
27	177,6w,1%OG-11U-IS,b-Tub-10,x25k+16◎◎.JPG	16	84855	188.557	188.6
28	177,6w,1%OG-11U-IS,b-Tub-10,x25k,+11◎◎.JPG	11	45730	240.542	240.5
	beta III-Tubulin	gold No.	Area (nm)<2>	gold No./um<2>	handwrite
1	177,1%OG-11U-IS,BIII(2)-11,x30+4.JPG	4	37136	107.712	107.7
2	177,1%OG-11U-IS,BIII(2)-12,x30+4.JPG	4	68933	58.0274	58
3	177,1%OG-11U-IS,BIII(2)-13,x30+2.JPG	2	41216	48.5248	48.5
4	177,1%OG-11U-IS,BIII(2)-14,x30+2.jpg	2	74409	26.8785	26.9
5	177,1%OG-11U-IS,BIII(2)-15,x30+2.JPG	2	31562	63.3673	63.4
6	177,1%OG-11U-IS,BIII(2)-16,x25+4.JPG	4	124626	32.096	32.1
7	177,1%OG-11U-IS,BIII(2)-17,x25+11.JPG	11	66533	165.331	165.3
8	177,1%OG-11U-IS,BIII(2)-18,x30+2.JPG	2	61757	32.385	32.4
9	177,1%OG-11U-IS,BIII(2)-19,x30+5.JPG	5	110752	45.1459	45.1
10	177,1%OG-11U-IS,BIII(2)-20,x30+8.JPG	8	120583	66.3443	66.3
11	177,1%OG-11U-IS,BIII(2)-21,x30+9.JPG	9	76842	117.123	117.1
12	177,1%OG-11U-IS,BIII(2)-22,x30+7.JPG	7	55870	125.291	125.3
13	177,1%OG-11U-IS,BIII(2)-24,x30+5.JPG	5	41319	121.01	121
14	177,1%OG-11U-IS,BIII(2)-25,x30+7.JPG	7	41066	170.457	170.5
15	177,6w,1%OG-11U-IS,bIII-Tub-1,x30k+10.jpg	10	134454	74.3749	74.4
16	177,6w,1%OG-11U-IS,bIII-Tub-2,x30k+1.jpg	1	66147	15.1178	15.1
17	177,6w,1%OG-11U-IS,bIII-Tub-3,x30k+6.jpg	6	42256	141.992	142
18	177,6w,1%OG-11U-IS,bIII-Tub-4,x30k+4◎.jpg	4	71850	55.6715	55.7
19	177,6w,1%OG-11U-IS,bIII-Tub-6,x30k+5◎.jpg	5	48093	103.965	104
20	177,6w,1%OG-11U-IS,bIII-Tub-7,x30k+12△.jpg	12	136992	87.5964	87.6
21	177,6w,1%OG-11U-IS,bIII-Tub-10,x25k+6.jpg	6	147274	40.7404	40.7
	PSD-95	gold No.		PSD-95	No	Area (nm)<2>	gold No./um<2>	handwrite
1	177,6w,1%OG-11U-IS,P95-1,x30+0.jpg	0		177,6w,1%OG-11U-IS,P95-1,x30+0.jpg	0		#DIV/0!	0
2	177,6w,1%OG-11U-IS,P95-2,x30◎+3.jpg	3		177,6w,1%OG-11U-IS,P95-2,x30◎+3.jpg	3	55993	53.5781	53.6
3	177,6w,1%OG-11U-IS,P95-3,x30+6.jpg	6		177,6w,1%OG-11U-IS,P95-3,x30+6.jpg	6	82077	73.1021	73.1
4	177,6w,1%OG-11U-IS,P95-4,x25+3.jpg	3		177,6w,1%OG-11U-IS,P95-4,x25+3.jpg	3	51507	58.2445	58.2
5	177,6w,1%OG-11U-IS,P95-4,x25+2.jpg	2		177,6w,1%OG-11U-IS,P95-4,x25+2.jpg	2	105895	18.8866	18.9
6	177,6w,1%OG-11U-IS,P95-5,x25+2.jpg	2		177,6w,1%OG-11U-IS,P95-5,x25+2.jpg	2	34062	58.7165	58.7
7	177,6w,1%OG-11U-IS,P95-5,x25+7.jpg	7		177,6w,1%OG-11U-IS,P95-5,x25+7.jpg	7	66659	105.012	105
8	177,6w,1%OG-11U-IS,P95-6,x20◎+11.jpg	11		177,6w,1%OG-11U-IS,P95-6,x20◎+11.jpg	11	289757	37.9628	38
9	177,6w,1%OG-11U-IS,P95-7,x20+4.jpg	4		177,6w,1%OG-11U-IS,P95-7,x20+4.jpg	4	230236	17.3735	17.4
10	177,6w,1%OG-11U-IS,P95-8,x30◎+11.jpg	11		177,6w,1%OG-11U-IS,P95-8,x30◎+11.jpg	11	59783	183.999	184
11	177,6w,1%OG-11U-IS,P95-9,x30.jpg			177,6w,1%OG-11U-IS,P95-12,x30+2.jpg	2	104793	19.0852	19.1
12	177,6w,1%OG-11U-IS,P95-10,x30.jpg			177,6w,1%OG-11U-IS,P95-13,x30+2.jpg	2	37830	52.8681	52.9
13	177,6w,1%OG-11U-IS,P95-12,x30+2.jpg	2		177,6w,1%OG-11U-IS,P95-14,x30+2.jpg	2	50645	39.4906	39.5
14	177,6w,1%OG-11U-IS,P95-13,x30+2.jpg	2		183,1%OG-11U-IS,P95-1,x30k+2.tif	2	62882	31.8056	31.8
15	177,6w,1%OG-11U-IS,P95-14,x25.jpg			183,1%OG-11U-IS,P95-2,x30k+3.JPG	3	67636	44.3551	44.4
16	177,6w,1%OG-11U-IS,P95-14,x30+2.jpg	3		183,1%OG-11U-IS,P95-3,x30k+1.JPG	1	77844	12.8462	12.8
17	183,1%OG-11U-IS,P95-1,x30k+2.tif	2		183,1%OG-11U-IS,P95-4,x30k+1.JPG	1	88437	11.3075	11.3
18	183,1%OG-11U-IS,P95-2,x30k+3.JPG	3		183,1%OG-11U-IS,P95-5,x30k,+2.JPG	2	43278	46.2129	46.2
19	183,1%OG-11U-IS,P95-3,x30k+1.JPG	1		183,1%OG-11U-IS,P95-6,x30k+1.JPG	1	55762	17.9334	17.9
20	183,1%OG-11U-IS,P95-4,x30k+1.JPG	1		183,1%OG-11U-IS,P95-7,x30k+0.JPG	0		#DIV/0!	0
21	183,1%OG-11U-IS,P95-5,x30k,+2.JPG	2		183,1%OG-11U-IS,P95-8,x30k+5.JPG	5	78642	63.5793	63.6
22	183,1%OG-11U-IS,P95-6,x30k+1.JPG	1		183,1%OG-11U-IS,P95-9,x30k+3.JPG	3	149372	20.0841	20.1
23	183,1%OG-11U-IS,P95-7,x30k+0.JPG	0		183,1%OG-11U-IS,P95-11,x30k+5.JPG	5	83727	59.7179	59.7
24	183,1%OG-11U-IS,P95-8,x30k+5.JPG	5		183,1%OG-11U-IS,P95-12,x30k+0.JPG	0		#DIV/0!	0
25	183,1%OG-11U-IS,P95-9,x30k+3.JPG	3		183,1%OG-11U-IS,P95-13,x30k+0.JPG	0		#DIV/0!	0
26	183,1%OG-11U-IS,P95-10,x30k.JPG			183,1%OG-11U-IS,P95-14,x30k+1.JPG	1	36612	27.3134	27.3
27	183,1%OG-11U-IS,P95-11,x30k+5.JPG	5		183,1%OG-11U-IS,P95-14,x30k+0.JPG	0		#DIV/0!	0
28	183,1%OG-11U-IS,P95-12,x30k+0.JPG	0		183,1%OG-11U-IS,P95-15,x30k+2.JPG	2	36142	55.3373	55.3
29	183,1%OG-11U-IS,P95-13,x30k+0.JPG	0		183,1%OG-11U-IS,P95-16,x30k+4.JPG	4	65375	61.1855	61.2
30	183,1%OG-11U-IS,P95-14,x30k+1.JPG	1		183,1%OG-11U-IS,P95-17,x30k+2.JPG	2	71956	27.7948	27.8
31	183,1%OG-11U-IS,P95-14,x30k+0.JPG	0		183,1%OG-11U-IS,P95-18,x30k+3.JPG	3	56274	53.3106	53.3
32	183,1%OG-11U-IS,P95-15,x30k+2.JPG	2		183,1%OG-11U-IS,P95-19,x30k+2.JPG	2	71422	28.0026	28
33	183,1%OG-11U-IS,P95-16,x30k+4.JPG	4		183,1%OG-11U-IS,P95-20,x30k+1.JPG	1	132465	7.54916	7.5
34	183,1%OG-11U-IS,P95-17,x30k+2.JPG	2		183,1%OG-11U-IS,P95-22,x30k+3.JPG	3	62076	48.3279	48.3
35	183,1%OG-11U-IS,P95-18,x30k+3.JPG	3		183,1%OG-11U-IS,P95-23,x25k+6.JPG	6	155531	38.5775	38.6
	183,1%OG-11U-IS,P95-19,x30k+2.JPG	2
	183,1%OG-11U-IS,P95-20,x30k+1.JPG	1
	183,1%OG-11U-IS,P95-21,x30kX.jpg
	183,1%OG-11U-IS,P95-22,x30k+3.JPG	3
	183,1%OG-11U-IS,P95-23,x25k+6.JPG	6
	Shank1 (1%)	gold No.	Area (nm)<2>	gold No./um<2>	handwrite
1	200715,194,1%OG-11U-IS(2),Sh1-1,x30k+0.jpg	0		0	0
2	200715,194,1%OG-11U-IS(2),Sh1-2,x30k+0.jpg	0		0	0
3	200715,194,1%OG-11U-IS(2),Sh1-3,x30k+0.jpg	0		0	0
4	200715,194,1%OG-11U-IS(2),Sh1-4,x30k+0.jpg	0		0	0
5	200715,194,1%OG-11U-IS(2),Sh1-5,x30k+0.jpg	0		0	0
6	200715,194,1%OG-11U-IS(2),Sh1-6,x30k+0.jpg	0		0	0
7	200715,194,1%OG-11U-IS(2),Sh1-7,x30k+0.jpg	0		0	0
8	200715,194,1%OG-11U-IS(2),Sh1-8,x30k+0.jpg	0		0	0
9	200715,194,1%OG-11U-IS(2),Sh1-9,x30k+0.jpg	0		0	0
10	200715,194,1%OG-11U-IS(2),Sh1-10,x30k+0.jpg	0		0	0
11	200715,194,1%OG-11U-IS(2),Sh1-11,x30k+0.jpg	0		0	0
12	200715,194,1%OG-11U-IS(2),Sh1-12,x30k+0.jpg	0		0	0
13	200715,194,1%OG-11U-IS(2),Sh1-13,x30k+1.jpg	1	61138	#REF!	16.4
14	200715,194,1%OG-11U-IS(2),Sh1-14,x30k+1.jpg	1	85406	#REF!	11.7
15	200715,194,1%OG-11U-IS(2),Sh1-15,x30k+2.jpg	2	63888	#REF!	31.3
16	200715,194,1%OG-11U-IS(2),Sh1-16,x30k+0.jpg	0		0	0
17	200715,194,1%OG-11U-IS(2),Sh1-17,x30k+0.jpg	0		0	0
18	200715,194,1%OG-11U-IS(2),Sh1-18,x30k+0.jpg	0		0	0
19	200715,194,1%OG-11U-IS(2),Sh1-19,x30k+0.jpg	0		0	0
20	200715,194,1%OG-11U-IS(2),Sh1-20,x30k+0.jpg	0		0	0
21	200715,194,1%OG-11U-IS(2),Sh1-21,x30k+0.jpg	0		0	0
22	200715,194,1%OG-11U-IS(2),Sh1-22,x30k+0.jpg	0		0	0
	GKAP (1%)	gold No.	Area (nm)<2>	gold No./um<2>	handwrite
1	194,1%OG-11U-IS(2),GKAP-1,x30k+0.jpg	0		0	0
2	194,1%OG-11U-IS(2),GKAP-2,x30k+0.jpg	0		0	0
3	194,1%OG-11U-IS(2),GKAP-3,x30k+0.jpg	0		0	0
4	194,1%OG-11U-IS(2),GKAP-4,x30k+0.jpg	0		0	0
5	194,1%OG-11U-IS(2),GKAP-5,x30k+0.jpg	0		0	0
6	194,1%OG-11U-IS(2),GKAP-6,x30k+5.jpg	4	123716	#REF!	32.3
7	194,1%OG-11U-IS(2),GKAP-7,x30k+0.jpg	0		0	0
8	194,1%OG-11U-IS(2),GKAP-8,x30k+0.jpg	0		0	0
9	194,1%OG-11U-IS(2),GKAP-9,x30k+0.jpg	0		0	0
10	194,1%OG-11U-IS(2),GKAP-10,x30k+3.jpg	3	53710	#REF!	55.9
11	194,1%OG-11U-IS(2),GKAP-11,x25k+0.jpg	0		0	0
12	194,1%OG-11U-IS(2),GKAP-12,13,x30k+0.jpg	0		0	0
13	194,1%OG-11U-IS(2),GKAP-14,x30k+0.jpg	0		0	0
14	194,1%OG-11U-IS(2),GKAP-15,x30k+0.jpg	0		0	0
15	194,1%OG-11U-IS(2),GKAP-16,x30k+0.jpg	0		0	0
16	194,1%OG-11U-IS(2),GKAP-17,x30k+0.jpg	0		0	0
17	194,1%OG-11U-IS(2),GKAP-18,x30k+0.jpg	0		0	0
18	194,1%OG-11U-IS(2),GKAP-19,x25k+0.jpg	0		0	0
19	194,1%OG-11U-IS(2),GKAP-20,x30k+0.jpg	0		0	0
20	194,1%OG-11U-IS(2),GKAP-21,x30k+1.jpg	1	65975	#REF!	15.2
21	194,1%OG-11U-IS(2),GKAP-22,x30k+0.jpg	0		0	0
	Homer	gold No.	Area (nm)<2>	gold No./um<2>	handwrite
1	177,6w,1%OG-11U-IS,Homer1-1,x30◎+3.jpg	3	68031	44.0975	44.1
2	177,6w,1%OG-11U-IS,Homer1-2,x30+0.jpg	0			0
3	177,6w,1%OG-11U-IS,Homer1-3,x30+0.jpg	0			0
4	177,6w,1%OG-11U-IS,Homer1-4,x30+0.jpg	0			0
5	177,6w,1%OG-11U-IS,Homer1-5,x30+0.jpg	0			0
6	177,6w,1%OG-11U-IS,Homer1-6,x30+0.jpg	0			0
7	177,6w,1%OG-11U-IS,Homer1-7,x30+0.jpg	0			0
X	177,1%OG-11U-IS,Homer(2)-21,x30+3.jpg	1	25869	too small	X
8	177,1%OG-11U-IS,Homer(2)-22,x30+1.jpg	1	35273	15.6	15.6
9	177,1%OG-11U-IS,Homer(2)-23,x30+0.jpg	0			0
10	177,1%OG-11U-IS,Homer(2)-24,x30+2jpg	2	50009	39.9928	40
X	177,1%OG-11U-IS,Homer(2)-24,x30+1.jpg			too small	X
11	177,1%OG-11U-IS,Homer(2)-25,x30+0.jpg	0			0
12	177,1%OG-11U-IS,Homer(2)-26,x30+1.jpg	1	82228	12.1613	12.2
13	177,1%OG-11U-IS,Homer(2)-27,x30+2.JPG	2	56121	35.6373	35.6
14	177,1%OG-11U-IS,Homer(2)-28,x30+1.jpg	1	47977	20.8433	20.8
15	177,1%OG-11U-IS,Homer(2)-29,x30+1.jpg	1	85165	11.7419	11.7
16	177,1%OG-11U-IS,Homer(2)-30,x30+0.jpg	0			0
17	177,1%OG-11U-IS,Homer(2)-31,x30+14.jpg	14	47939	292.038	292
18	177,1%OG-11U-IS,Homer(2)-32,x30+7.JPG	7	81385	86.0109	86
19	177,1%OG-11U-IS,Homer(2)-33,x30+0.JPG	0			0
20	177,1%OG-11U-IS,Homer(2)-34,x30+3.JPG	3	101984	29.4164	29.4
	Fodrin	gold No.			No	Area (nm)<2>	gold No./um<2>	handwrite
1	177,6w,1%OG-11U-IS,Fod-1,x30k+2.JPG	2		177,6w,1%OG-11U-IS,Fod-1,x30k+2.JPG	2	72974	27.407	27.4
2	177,6w,1%OG-11U-IS,Fod-2,x25k+?,+0.JPG	?, 0		177,6w,1%OG-11U-IS,Fod-3,x30k◎+1.jpg	1	55882	17.8948	17.9
3	177,6w,1%OG-11U-IS,Fod-3,x30k◎+1.jpg	1		177,6w,1%OG-11U-IS,Fod-4,x30k◎+6.JPG	6	123672	48.5154	48.5
4	177,6w,1%OG-11U-IS,Fod-4,x30k◎+6.JPG	6		177,6w,1%OG-11U-IS,Fod-5,x30k+1.JPG	1	75132	13.3099	13.3
5	177,6w,1%OG-11U-IS,Fod-5,x30k+1.JPG	1		177,6w,1%OG-11U-IS,Fod-6,x30k+3.jpg	3	116282	25.7993	25.8
6	177,6w,1%OG-11U-IS,Fod-6,x30k+3.jpg	3		177,6w,1%OG-11U-IS,Fod-7,x25k+2.JPG	2	107687	18.5723	18.6
7	177,6w,1%OG-11U-IS,Fod-7,x25k+2.JPG	2		177,6w,1%OG-11U-IS,Fod-8,x30k+0.JPG	0		#DIV/0!	0
8	177,6w,1%OG-11U-IS,Fod-7,x30k◎+1.JPG	1		177,6w,1%OG-11U-IS,Fod-9,x30k+0.jpg	0		#DIV/0!	0
9	177,6w,1%OG-11U-IS,Fod-8,x30k+0?.JPG	0?		177,6w,1%OG-11U-IS,Fod-10,x25k+1.jpg	1	123427	8.10196	8.1
10	177,6w,1%OG-11U-IS,Fod-9,x30k+0.jpg	0		177,1&OG-11U-IS,Fod-21x30k+2.JPG	2	78842	25.3672	25.4
11	177,6w,1%OG-11U-IS,Fod-10,x25k+1.jpg	1		177,1&OG-11U-IS,Fod-22x30k+0,+2.JPG	0		#DIV/0!	0
12	177,6w,1%OG-11U-IS,Fod-10,x30k.jpg			177,1&OG-11U-IS,Fod-22x30k+0,+2.JPG	2	37850	52.8402	52.8
13	177,1&OG-11U-IS,Fod-21x30k+2.JPG	2		177,1&OG-11U-IS,Fod-23x30k+3.JPG	3	94441	31.7659	31.8
14	177,1&OG-11U-IS,Fod-22x30k+0,+2.JPG	0,2		177,1&OG-11U-IS,Fod-24x30k+4.JPG	4	48740	82.0681	82.1
15	177,1&OG-11U-IS,Fod-23x30k+3.JPG	3		177,1&OG-11U-IS,Fod-25x30k+2.JPG	2	70349	28.4297	28.4
16	177,1&OG-11U-IS,Fod-24x30k+4.JPG	4		177,1&OG-11U-IS,Fod-26x30k+0.JPG	0		#DIV/0!	0
17	177,1&OG-11U-IS,Fod-25x30k+2.JPG	2		177,1&OG-11U-IS,Fod-27x30k+0.JPG	0		#DIV/0!	0
	177,1&OG-11U-IS,Fod-26x30k+0.JPG	0
	177,1&OG-11U-IS,Fod-27x30k+0.JPG	0
	aIN (1%OG)	gold No.		aIN (1%OG)		Area (nm)<2>		gold No./um<2>	handwrite
1	194,1%OG-11U-IS,aIN-1,x30k.jpg	0		194,1%OG-11U-IS,aIN-1,x30k.jpg	0			#DIV/0!	0
2	194,1%OG-11U-IS,aIN-2,x30k+3.jpg	3		194,1%OG-11U-IS,aIN-2,x30k+3.jpg	3	88685		33.8276	33.8
3	194,1%OG-11U-IS,aIN-3,x30k.jpg	1		194,1%OG-11U-IS,aIN-3,x30k.jpg	1	105136		9.51149	9.5
4	194,1%OG-11U-IS,aIN-4,x30k+1.jpg	1		194,1%OG-11U-IS,aIN-4,x30k+1.jpg	1	75121		13.3119	13.3
5	194,1%OG-11U-IS,aIN-5,x30k.jpg	unclear area		194,1%OG-11U-IS,aIN-6,x30k+1.jpg	1	71664		13.954	14
6	194,1%OG-11U-IS,aIN-6,x30k+1.jpg	1		194,1%OG-11U-IS,aIN-7,x30k.jpg	1	76378		13.0928	13.1
7	194,1%OG-11U-IS,aIN-7,x30k.jpg	1		194,1%OG-11U-IS,aIN-8,x30k+1.jpg	1	70250		14.2349	14.2
8	194,1%OG-11U-IS,aIN-8,x30k+1.jpg	1		194,1%OG-11U-IS,aIN-9,x30k+2.jpg	0			#DIV/0!	0
9	194,1%OG-11U-IS,aIN-9,x30k+2.jpg	0		194,1%OG-11U-IS,aIN-10,x30k+2.jpg	2	109547		18.257	18.3
10	194,1%OG-11U-IS,aIN-10,x30k+2.jpg	2		194,1%OG-11U-IS,aIN-12,x30k+1.jpg	1	66729		14.986	15
11	194,1%OG-11U-IS,aIN-11,x30k+2.jpg	0		194,1%OG-11U-IS,aIN-13,x30k.jpg	0			#DIV/0!	0
12	194,1%OG-11U-IS,aIN-12,x30k+1.jpg	1		194,1%OG-11U-IS,aIN-14,x30k.jpg	0			#DIV/0!	0
13	194,1%OG-11U-IS,aIN-13,x30k.jpg	0		194,1%OG-11U-IS,aIN-15,x30k.jpg	0			#DIV/0!	0
14	194,1%OG-11U-IS,aIN-14,x30k.jpg	0		194,1%OG-11U-IS,aIN-16,x30k.jpg	0			#DIV/0!	0
15	194,1%OG-11U-IS,aIN-15,x30k.jpg	0		194,1%OG-11U-IS,aIN-17,x30k+1.jpg	1	61017		16.3889	16.4
16	194,1%OG-11U-IS,aIN-16,x30k.jpg	0		194,1%OG-11U-IS,aIN-18,x30k.jpg	0			#DIV/0!	0
17	194,1%OG-11U-IS,aIN-17,x30k+1.jpg	1		194,1%OG-11U-IS,aIN-19-1,x20k+3.jpg	3	119446		25.116	25.1
18	194,1%OG-11U-IS,aIN-18,x30k.jpg	0		194,1%OG-11U-IS,aIN-19-2,x20k+2.jpg	2	155162		12.8898	12.9
19	194,1%OG-11U-IS,aIN-19-1,x20k+3.jpg	3		194,1%OG-11U-IS,aIN-20,x30k+1.jpg	1	104104		9.60578	9.6
20	194,1%OG-11U-IS,aIN-19-2,x20k+3.jpg	2		194,1%OG-11U-IS,aIN-21,x30k.jpg	0			#DIV/0!	0
21	194,1%OG-11U-IS,aIN-20,x30k+1.jpg	1		194,1%OG-11U-IS,aIN-22,x30k.jpg	0			#DIV/0!	0
22	194,1%OG-11U-IS,aIN-21,x30k.jpg	0		194,1%OG-11U-IS,aIN-23,x30k+1.jpg	1	98275		10.1755	10.2
	beta-Actin (1%OG)	gold No.	Area (nm)<2>	gold No./um<2>	handwrite
1	177,6w,1%OG-11U-IS,Act-1,x30+1.jpg	1	98193	10.184	10.2
2	177,6w,1%OG-11U-IS,Act-2,x30+0.jpg	0		#DIV/0!	0
3	177,6w,1%OG-11U-IS,Act-4,x30+0.jpg	0		#DIV/0!	0
4	177,6w,1%OG-11U-IS,Act-5,20◎+4.jpg	3	147963	20.2753	20.3
5	11U-IS,actin(2)-11,x30+1.JPG	1	81888	12.2118	12.2
6	11U-IS,actin(2)-12,x30+2.JPG	1	100569	9.94342	9.9
7	11U-IS,actin(2)-13,x30+2.JPG	2	55876	35.7935	35.8
8	11U-IS,actin(2)-14,x30+0.JPG	0		#DIV/0!	0
9	11U-IS,actin(2)-15,x30+1.JPG	1	42275	23.6546	23.7
10	11U-IS,actin(2)-16,x30◎+2.JPG	2	76553	26.1257	26.1
11	11U-IS,actin(2)-17,x30+2.JPG	1	50914	19.641	19.6
12	11U-IS,actin(2)-18,x30+0.JPG	0		#DIV/0!	0
13	11U-IS,actin(2)-19-1,x30+0,+0.JPG	0		#DIV/0!	0
14	11U-IS,actin(2)-19-2,x30+0,+0.JPG	0		#DIV/0!	0
15	11U-IS,actin(2)-20,x30+2.JPG	0		#DIV/0!	0
16	177,1&OG-11U-IS,bActin-21x30k+1.JPG	1	40920	24.4379	24.4
17	177,1&OG-11U-IS,bActin-22x30k+3.JPG	0		#DIV/0!	0
18	177,1&OG-11U-IS,bActin-23-2x30k+?.JPG	0	31075	0	0
19	177,1&OG-11U-IS,bActin-23-1x30k+?.JPG1	1	32443	30.8233	30.8
20	177,1&OG-11U-IS,bActin-24x30k+1.JPG	1	57545	17.3777	17.4
21	177,1&OG-11U-IS,bActin-25x30k+3.JPG	3	60271	49.7752	49.8
22	177,1&OG-11U-IS,bActin-26x30k+1.jpg	1	97891	10.2154	10.2
23	177,1&OG-11U-IS,bActin-27x30k+0.JPG	0		#DIV/0!	0
24	177,1&OG-11U-IS,bActin-28x30k+1.JPG	1	54038	18.5055	18.5
	CaMKIIa	gold No.			No	Area (nm)<2>	gold No./um<2>	handwrite
1	177,6w,1%OG-11U-IS,6G9-1◎,x30+4.jpg	4		177,6w,1%OG-11U-IS,6G9-1◎,x30+4.jpg	4	50708	78.883	78.9
2	177,6w,1%OG-11U-IS,6G9-2,x25+8.jpg	8		177,6w,1%OG-11U-IS,6G9-2,x25+8.jpg	8	122988	65.047	65
3	177,6w,1%OG-11U-IS,6G9-3,x30+2.jpg	2		177,6w,1%OG-11U-IS,6G9-3,x30+2.jpg	2	42562	46.9903	47
4	177,6w,1%OG-11U-IS,6G9-4◎,x30+3.jpg	3		177,6w,1%OG-11U-IS,6G9-4◎,x30+3.jpg	3	70846	42.3454	42.3
X	177,6w,1%OG-11U-IS,6G9-5,x25◎+4 .jpg	4		177,6w,1%OG-11U-IS,6G9-5,x25◎+4 .jpg	4		#DIV/0!	remove (unclear area)
5	177,6w,1%OG-11U-IS,6G9-6,x30+2.jpg	2		177,6w,1%OG-11U-IS,6G9-6,x30+2.jpg	2	91325	21.8998	21.9
6	177,1&OG-11U-IS,CaMKIIa-31,x30+2.JPG	2		177,1&OG-11U-IS,CaMKIIa-31,x30+2.JPG	2	28480	70.2247	remove (too smal)l
X	177,1&OG-11U-IS,CaMKIIa-32,x30+17.JPG	17		177,1&OG-11U-IS,CaMKIIa-32,x30+17.JPG	17	62482	272.078	272.1
7	177,1&OG-11U-IS,CaMKIIa-33,x30+6.JPG	6		177,1&OG-11U-IS,CaMKIIa-33,x30+6.JPG	6	64499	93.0247	93
8	177,1&OG-11U-IS,CaMKIIa-34,x30+4.JPG	4		177,1&OG-11U-IS,CaMKIIa-34,x30+4.JPG	4	72944	54.8366	54.8
9	177,1&OG-11U-IS,CaMKIIa-35x30+5.jpg	5		177,1&OG-11U-IS,CaMKIIa-35x30+5.jpg	5	56647	88.2659	88.2
10	177,1&OG-11U-IS,CaMKIIa-36x30+2.JPG	2		177,1&OG-11U-IS,CaMKIIa-36x30+2.JPG	2	75758	26.3999	26.4
11	177,1&OG-11U-IS,CaMKIIa-37x30+12.JPG	12		177,1&OG-11U-IS,CaMKIIa-37x30+12.JPG	12	53043	226.232	226.2
12	177,1&OG-11U-IS,CaMKIIa-38x30+6.JPG	6		177,1&OG-11U-IS,CaMKIIa-38x30+6.JPG	6	71434	83.9936	84
13	177,1&OG-11U-IS,CaMKIIa-39x30+2.JPG	2		177,1&OG-11U-IS,CaMKIIa-39x30+2.JPG	2	52533	38.0713	38.1
14	177,1&OG-11U-IS,CaMKIIa-40x30+7.JPG	7		177,1&OG-11U-IS,CaMKIIa-40x30+7.JPG	7	131776	53.1204	53.1
15	177,1&OG-11U-IS,CaMKIIa-41x30+3.JPG	3		177,1&OG-11U-IS,CaMKIIa-41x30+3.JPG	3	71421	42.0045	42
16	177,1&OG-11U-IS,CaMKIIa-42x30+5.JPG	5		177,1&OG-11U-IS,CaMKIIa-42x30+5.JPG	5	108401	46.125	46.1
17	177,1&OG-11U-IS,CaMKIIa-43x30+6.JPG	6		177,1&OG-11U-IS,CaMKIIa-43x30+6.JPG	6	73915	81.1743	81.2
18	177,1&OG-11U-IS,CaMKIIa-44x30+3.JPG	3		177,1&OG-11U-IS,CaMKIIa-44x30+3.JPG	3	50529	59.3718	59.4
19	177,1&OG-11U-IS,CaMKIIa-45x30+15.JPG	15		177,1&OG-11U-IS,CaMKIIa-45x30+15.JPG	7	37662	185.864	185.9
							#DIV/0!	Av. 90.3
	CaMKIIb (1%OG)	gold No.	Area (nm)<2>	gold No./um<2>	handwrite
1	177,6w,1%OG-11U-IS,CKIIb-1,x30k+6◎.jpg	6	103767	57.8219	57.8219
2	177,6w,1%OG-11U-IS,CKIIb-2,x30k+1.jpg	1	55325	18.075	18.075
3	177,6w,1%OG-11U-IS,CKIIb-3,x30k+1◎.jpg	1	47145	21.2112	21.2112
4	177,6w,1%OG-11U-IS,CKIIb-4,x30k+2.jpg	2	48797	40.9861	40.9861
5	177,6w,1%OG-11U-IS,CKIIb-5,x30k+7◎.jpg	9	58944	152.687	152.687
6	177,6w,1%OG-11U-IS,CKIIb-6,x30k+2.jpg	2	49765	40.1889	40.1889
7	177,6w,1%OG-11U-IS,CKIIb-7,x30k+2.jpg	3	71531	41.9399	41.9399
8	177,6w,1%OG-11U-IS,CKIIb-7,x30k+1.jpg	1	50041	19.9836	19.9836
9	177,6w,1%OG-11U-IS,CKIIb-8,x30k+3.jpg	3	58483	51.297	51.297
10	177,1&OG-11U-IS,CaMKIIb-51x30k+7.JPG	7	68466	102.241	102.241
11	177,1&OG-11U-IS,CaMKIIb-52x30k+3.jpg	3	51070	58.7429	58.7429
12	177,1&OG-11U-IS,CaMKIIb-53x30k+2.JPG	2	64710	30.9071	30.9071
13	177,1&OG-11U-IS,CaMKIIb-54x30k+10.JPG	10	43498	229.896	229.896
14	177,1&OG-11U-IS,CaMKIIb-56x30k+4.JPG	4	45217	88.4623	88.4623
15	177,1&OG-11U-IS,CaMKIIb-58x30k+9.JPG	9	83452	107.846	107.846
16	177,1&OG-11U-IS,CaMKIIb-59x30k+3.JPG	3	34011	88.2068	88.2068
17	177,1&OG-11U-IS,CaMKIIb-60x30k+6.JPG	6	60636	98.9511	98.9511
18	177,1&OG-11U-IS,CaMKIIb-61x30k+4.JPG	4	65849	60.745	60.745
19	177,1&OG-11U-IS,CaMKIIb-62x30k+4.JPG	4	82438	48.5213	48.5213
20	177,1&OG-11U-IS,CaMKIIb-63x30k+9.JPG	9	50878	176.894	176.894
21	177,1%OG-11U-IS,CaMKIIb-65x30k+2	2	55541	36.0094	36.0094
22	177,1&OG-11U-IS,CaMKIIb-66x30k+10.JPG	10	63224	158.168	158.168
	ATP-S5A1 (with 1.5% NGS)	gold No.	Area (nm)<2>		No	Area (nm)<2>	gold No./um<2>	handwrite
1	194,1%OG-11U-IS,ATPS,1.5%NGS-1,x30k+2.jpg	2	78783	194,1%OG-11U-IS,ATPS,1.5%NGS-1,x30k+2.jpg	2	78783	25.3862	25.4
2	194,1%OG-11U-IS,ATPS,1.5%NGS-2,x30k+2.jpg	2	62606	194,1%OG-11U-IS,ATPS,1.5%NGS-2,x30k+2.jpg	2	62606	31.9458	31.9
3	194,1%OG-11U-IS,ATPS,1.5%NGS-3,x30k+0.jpg	0		194,1%OG-11U-IS,ATPS,1.5%NGS-3,x30k+0.jpg	0			0
4	194,1%OG-11U-IS,ATPS,1.5%NGS-4,x30k+3.jpg	3	36341	194,1%OG-11U-IS,ATPS,1.5%NGS-4,x30k+3.jpg	3	36341	82.5514	82.6
5	194,1%OG-11U-IS,ATPS,1.5%NGS-5,x30k+3.jpg	3	50798	194,1%OG-11U-IS,ATPS,1.5%NGS-5,x30k+3.jpg	3	50798	59.0574	59.1
6	194,1%OG-11U-IS,ATPS,1.5%NGS-6,x30k+4.jpg	4	58682	194,1%OG-11U-IS,ATPS,1.5%NGS-6,x30k+4.jpg	4	58682	68.164	68.2
7	194,1%OG-11U-IS,ATPS,1.5%NGS-7,x30k+2.jpg	2	123949	194,1%OG-11U-IS,ATPS,1.5%NGS-7,x30k+2.jpg	2	123949	16.1357	16.1
8	194,1%OG-11U-IS,ATPS,1.5%NGS-8,x30k+2.jpg	2	44156	194,1%OG-11U-IS,ATPS,1.5%NGS-8,x30k+2.jpg	2	44156	45.294	45.3
9	194,1%OG-11U-IS,ATPS,1.5%NGS-9,x30k+3.jpg	3	199253	194,1%OG-11U-IS,ATPS,1.5%NGS-9,x30k+3.jpg	3	199253	15.0562	15.1
10	194,1%OG-11U-IS,ATPS,1.5%NGS-10,x30k+2.jpg	2	55906	194,1%OG-11U-IS,ATPS,1.5%NGS-10,x30k+2.jpg	2	55906	35.7743	35.8
11	194,1%OG-11U-IS,ATPS,1.5%NGS-11,x25k+8.jpg	8	236030	194,1%OG-11U-IS,ATPS,1.5%NGS-11,x25k+8.jpg	8	236030	33.894	33.9
12	194,1%OG-11U-IS,ATPS,1.5%NGS-12,x30k+3.jpg	3	95493	194,1%OG-11U-IS,ATPS,1.5%NGS-12,x30k+3.jpg	3	95493	31.4159	31.4
13	194,1%OG-11U-IS,ATPS,1.5%NGS-13,x30k+1.jpg	1	105556	194,1%OG-11U-IS,ATPS,1.5%NGS-13,x30k+1.jpg	1	105556	9.47364	9.47
14	194,1%OG-11U-IS,ATPS,1.5%NGS-14,x30k+1.jpg	1	102476	194,1%OG-11U-IS,ATPS,1.5%NGS-14,x30k+1.jpg	1	102476	9.75838	9.76
15	194,1%OG-11U-IS,ATPS,1.5%NGS-15,x30k+0.jpg	0	101084	194,1%OG-11U-IS,ATPS,1.5%NGS-15,x30k+0.jpg	0	101084	0	0
16	194,1%OG-11U-IS,ATPS,1.5%NGS-16,x30k+2.jpg	2	104641	194,1%OG-11U-IS,ATPS,1.5%NGS-16,x30k+2.jpg	2	104641	19.113	19.1
17	194,1%OG-11U-IS,ATPS,1.5%NGS-17,x30k+2.jpg	2	91162	194,1%OG-11U-IS,ATPS,1.5%NGS-17,x30k+2.jpg	2	91162	21.939	21.9
18	194,1%OG-11U-IS,ATPS,1.5%NGS-18,x30k+1.jpg	1	119404	194,1%OG-11U-IS,ATPS,1.5%NGS-18,x30k+1.jpg	1	119404	8.37493	8.37
19	194,1%OG-11U-IS,ATPS,1.5%NGS-19,x30k+5.jpg	5	102245	194,1%OG-11U-IS,ATPS,1.5%NGS-19,x30k+5.jpg	5	102245	48.9021	48.9
20	194,1%OG-11U-IS,ATPS,1.5%NGS-20,x30k+3.jpg	3	60024	194,1%OG-11U-IS,ATPS,1.5%NGS-20,x30k+3.jpg	3	60024	49.98	50
21	194,1%OG-11U-IS,ATPS,1.5%NGS-21,x30k+6.jpg	6	130326	194,1%OG-11U-IS,ATPS,1.5%NGS-21,x30k+6.jpg	6	130326	46.0384	46
	ANT	gold No.			No	Area (nm)<2>	gold No./um<2>	handwrite
1	177,1%OG-11U-IS,ANT-111,30k.jpg			177,1%OG-11U-IS,ANT-111,30k+1.JPG	1	66498	15.038	15
2	177,1%OG-11U-IS,ANT-111,30k+1.JPG	1		177,1%OG-11U-IS,ANT-113,25k+1.JPG	1	206960	4.83185	4.8
3	177,1%OG-11U-IS,ANT-112,25k+11(Aggl?).JPG			177,1%OG-11U-IS,ANT-114,30k+0.JPG	0		#DIV/0!	0
4	177,1%OG-11U-IS,ANT-112,30k.JPG			177,1%OG-11U-IS,ANT-115,30k+0.JPG	0		#DIV/0!	0
5	177,1%OG-11U-IS,ANT-113,25k+1.JPG	1		177,1%OG-11U-IS,ANT-118,25k+5.JPG	5	114079	43.8293	43.8
6	177,1%OG-11U-IS,ANT-114,30k+0.JPG	0		177,1%OG-11U-IS,ANT-120,30k+0.JPG	0		#DIV/0!	0
7	177,1%OG-11U-IS,ANT-115,30k+0.JPG	0		177,1%OG-11U-IS,ANT-121,30k+1.JPG	1	63869	15.657	15.7
8	177,1%OG-11U-IS,ANT-116,25k?.JPG			177,1%OG-11U-IS,ANT-123,30k+0.JPG	0		#DIV/0!	0
9	177,1%OG-11U-IS,ANT-117,25k?.JPG			177,6w,1%OG-11U-IS,ANT-1,x25k+1.JPG	1	226369	4.41757	4.4
10	177,1%OG-11U-IS,ANT-118,25k+5.JPG	5		177,6w,1%OG-11U-IS,ANT-2,x30k+0.jpg	0		#DIV/0!	0
11	177,1%OG-11U-IS,ANT-119,25k?.JPG			177,6w,1%OG-11U-IS,ANT-3,x30k+0.jpg	0		#DIV/0!	0
12	177,1%OG-11U-IS,ANT-120,30k+0.JPG	0		177,6w,1%OG-11U-IS,ANT-4,x30k+0.jpg	0		#DIV/0!	0
13	177,1%OG-11U-IS,ANT-121,30k+1.JPG	1		177,6w,1%OG-11U-IS,ANT-5,x30k+0.jpg	0		#DIV/0!	0
14	177,1%OG-11U-IS,ANT-122,30k(小).jpg			177,6w,1%OG-11U-IS,ANT-6,x30k◎+1.JPG	1	164388	6.08317	6.1
15	177,1%OG-11U-IS,ANT-123,30k+0.JPG	0		177,6w,1%OG-11U-IS,ANT-9,x25k+1.jpg	1	291670	3.42853	3.4
16	177,1%OG-11U-IS,ANT-124,30k(Aggl).jpg			177,6w,1%OG-11U-IS,ANT-11,x30k+1.JPG	1	118426	8.44409	8.4
17	177,1%OG-11U-IS,ANT-125,25k.JPG			177,6w,1%OG-11U-IS,ANT-12,x30k+0.jpg	0		#DIV/0!	0
18	177,1%OG-11U-IS,ANT-126,30k?.JPG			177,6w,1%OG-11U-IS,ANT-16,x30k+0.jpg	0		#DIV/0!	0
19	177,6w,1%OG-11U-IS,ANT-1,x25k+1.JPG	1		177,6w,1%OG-11U-IS,ANT-17,x30k+0.jpg	0		#DIV/0!	0
	177,6w,1%OG-11U-IS,ANT-2,x30k+0.jpg	0
	177,6w,1%OG-11U-IS,ANT-3,x30k+0.jpg	0
	177,6w,1%OG-11U-IS,ANT-4,x30k+0.jpg	0
	177,6w,1%OG-11U-IS,ANT-5,x30k+0.jpg	0
	177,6w,1%OG-11U-IS,ANT-6,x25k.JPG			177,6w,1%OG-11U-IS,ANT-7,x30k +4.JPG	not adopted (deviated )4	66201	#VALUE!	60
	177,6w,1%OG-11U-IS,ANT-6,x30k◎+1.JPG	1		177,6w,1%OG-11U-IS,ANT-8,x30k+6.JPG	not adopted(deviated) 6	83412	#VALUE!	72
	177,6w,1%OG-11U-IS,ANT-7,x30k +4.JPG	4
	177,6w,1%OG-11U-IS,ANT-8,x30k+6.JPG	6
	177,6w,1%OG-11U-IS,ANT-9,x25k+1.jpg	1
	177,6w,1%OG-11U-IS,ANT-10,x20k (Aggl).jpg
	177,6w,1%OG-11U-IS,ANT-10,x25k (Aggl)◎.JPG
	177,6w,1%OG-11U-IS,ANT-11,x30k+1.JPG	1
	177,6w,1%OG-11U-IS,ANT-12,x30k+0.jpg	0
	177,6w,1%OG-11U-IS,ANT-14,x30k(小).JPG
	177,6w,1%OG-11U-IS,ANT-15',x30k(Aggl)◎.jpg
	177,6w,1%OG-11U-IS,ANT-16,x30k+0.jpg	0
	177,6w,1%OG-11U-IS,ANT-17,x30k+0.jpg	0
	Negative control (mouse)	gold No.	Area (nm)<2>	gold No./um<2>	handwrite
1	177,1%OG-11U-IS,N.C.mouse-1,x30+1,+0.jpg	1	63575	15.7295	15.7
2	177,1%OG-11U-IS,N.C.mouse-1,x30+1,+0.jpg	0		#DIV/0!	0
3	177,1%OG-11U-IS,N.C.mouse-2x30+0.jpg	0		#DIV/0!	0
4	177,1%OG-11U-IS,N.C.mouse-3x30+0.jpg	0		#DIV/0!	0
5	177,1%OG-11U-IS,N.C.mouse-4x30+1.jpg	1	47573	21.0203	21
6	177,1%OG-11U-IS,N.C.mouse-5x30+0.jpg	0		#DIV/0!	0
7	177,1%OG-11U-IS,N.C.mouse-6x30+0.JPG	0		#DIV/0!	0
8	177,1%OG-11U-IS,N.C.mouse-7x30+0.JPG	0		#DIV/0!	0
9	194,1%OG-11U-IS,NC,Mo-11,x30k.JPG	0			0
10	194,1%OG-11U-IS,NC,Mo-12,x30k.JPG	0			0
11	194,1%OG-11U-IS,NC,Mo-13,x30k.JPG	0			0
12	194,1%OG-11U-IS,NC,Mo-14,x30k.JPG	0			0
13	194,1%OG-11U-IS,NC,Mo-15,x30k.JPG	0			0
14	194,1%OG-11U-IS,NC,Mo-16,x30k.JPG	0			0
15	194,1%OG-11U-IS,NC,Mo-17x30k.JPG	0			0
16	194,1%OG-11U-IS,NC,Mo-18x30k.JPG	0			0
17	194,1%OG-11U-IS,NC,Mo-19x30k.JPG	0			0
18	194,1%OG-11U-IS,NC,Mo-20x30k+1.JPG	1	332843	3.00442	3
19	194,1%OG-11U-IS,NC,Mo-21x30k.JPG	0			0
20	194,1%OG-11U-IS,NC,Mo-22x30k.JPG	0			0
21	194,1%OG-11U-IS,NC,Mo-23x30k.JPG	0			0
	Negative control (rabbit)	gold No.	Area (nm)<2>	gold No./um<2>	handwrite
1	183,1%OG-11U-IS,rabbitContl-1x30k+0.jpg	0		#DIV/0!	0
2	183,1%OG-11U-IS,rabbitContl-2x30k+0.jpg	0		#DIV/0!	0
3	183,1%OG-11U-IS,rabbitContl-3x30k◎+0.jpg	0		#DIV/0!	0
4	183,1%OG-11U-IS,rabbitContl-4x30k+0.jpg	0		#DIV/0!	0
5	183,1%OG-11U-IS,rabbitContl-5x30k+0.jpg	0		#DIV/0!	0
6	183,1%OG-11U-IS,rabbitContl-6x30k+0.jpg	0		#DIV/0!	0
7	183,1%OG-11U-IS,rabbitContl-7x30k+1.jpg	1	54297	18.4172	18.4
8	183,1%OG-11U-IS,rabbitContl-8x30k◎+0.jpg	0		#DIV/0!	0
9	183,1%OG-11U-IS,rabbitContl-9x30k+0.jpg	0		#DIV/0!	0
10	183,1%OG-11U-IS,rabbitContl-10x30k+0.jpg	0		#DIV/0!	0
11	183,1%OG-11U-IS,rabbitContl-11x30k+0.jpg	0		#DIV/0!	0
12	183,1%OG-11U-IS,rabbitContl-12x30k+0.jpg	0		#DIV/0!	0
13	183,1%OG-11U-IS,rabbitContl-13x30k+0.jpg	0		#DIV/0!	0
14	183,1%OG-11U-IS,rabbitContl-14x30k+0.jpg	0		#DIV/0!	0
15	183,1%OG-11U-IS,rabbitContl-15x30k+0.jpg	0		#DIV/0!	0
16	183,1%OG-11U-IS,rabbitContl-16x30k+0.jpg	0		#DIV/0!	0
17	183,1%OG-11U-IS,rabbitContl-17x30k+1.jpg	1	1310321	0.763172	0.8
18	183,1%OG-11U-IS,rabbitContl-19x30k+0.JPG	0		#DIV/0!	0
19	183,1%OG-11U-IS,rabbitContl-20x30k+0.JPG	0		#DIV/0!	0
20	183,1%OG-11U-IS,rabbitContl-21x30k◎+1.jpg	1	64467	15.5118	15.5
21	183,1%OG-11U-IS,rabbitContl-22x30k◎+0.jpg	0		#DIV/0!	0
22	183,1%OG-11U-IS,rabbitContl-23x30k◎+0.jpg	0		#DIV/0!	0
	Negative control, anti-Goat in Nnormal rabbit serum	gold No.	Area (nm)<2>	gold No./um<2>	handwrite
1	191,1%G11UIS,neg(anti-goat, rabbit S)-2,x30k,+0.JPG	0		0	0
2	191,1%G11UIS,neg(anti-goat, rabbit S)-3x25k,+0.jpg	0		0	0
3	191,1%G11UIS,neg(anti-goat, rabbit S)-4,x30k,+0.JPG	0		0	0
4	191,1%G11UIS,neg(anti-goat, rabbit S)-5,x30k,+1.JPG	1	39583	25.2634	25.3
5	191,1%G11UIS,neg(anti-goat, rabbit S)-6,x30k,+1.jpg	1	65751	15.2089	15.2
6	191,1%G11UIS,neg(anti-goat, rabbit S)-7,x30k,+0.JPG	0		0	0
7	191,1%G11UIS,neg(anti-goat, rabbit S)-8,x30k,+0.JPG	0		0	0
8	191,1%G11UIS,neg(anti-goat, rabbit S)-9,x30k,+0.jpg	0		0	0
9	191,1%G11UIS,neg(anti-goat, rabbit S)-10,x30k,+0.JPG	0		0	0
10	191,1%G11UIS,neg(anti-goat, rabbit S)-12,x30k,+0.jpg	0		0	0
11	191,1%G11UIS,neg(anti-goat, rabbit S)-15,x30k,+1.JPG	1	59931	16.6859	16.7
12	191,1%G11UIS,neg(anti-goat, rabbit S)-16,x30k,+0.jpg	0		0	0
13	191,1%G11UIS,neg(anti-goat, rabbit S)-17,x30k,+0.JPG	0		0	0
14	191,1%G11UIS,neg(anti-goat, rabbit S)-19,x30k,+0.JPG	0		0	0
15	191,1%G11UIS,neg(anti-goat, rabbit S)-20,x30k,+0.JPG	0		0	0
16	191,1%G11UIS,neg(anti-goat, rabbit S)-1x30k,++,1.JPG	1	75563	13.234	13.2
17	191,1%G11UIS,neg(anti-goat, rabbit S)-11,x30k,++,1	1	102886	9.7195	9.7
18	191,1%G11UIS,neg(anti-goat, rabbit S)-13,x25k,++2	2	192096	10.4115	10.4
