# Supplementary material for: Non-microtubule tubulin-based backbone and subordinate components of postsynaptic density lattices
Source: Life Sci Alliance. 2021 May 18;4(7):e202000945. doi: 10.26508/lsa.202000945 (PMC8326785; doi:10.26508/lsa.202000945)
Supplement: Supplementary file 10 [file LSA-2020-00945_SdataF8.xlsx]

## Sheet: Sheet1
Source Data 6. Source data for Fig. 8.
abs: experiment using absorbed antibody
No.	Relative Density	No.	Relative Density	No.	Relative density	No.	Relative density	No.	No.	No.	No.	No.	No.	Particle No. and density	No. and density	No.	Relative density	No.	Relative density	No.	Relative density	No.	Relative density
Pre, 100-200	Pre, 100-200	abs, pre,100-200	abs, pre,100-200	Pre, <100	Pre, <100	abs, Pre, <100	abs, Pre, <100	Pre-memb	abs, pre-memb	cleft	abs,cleft	Po-memb	abs, Po-memb	PSD core (+ cl&Memb)	abs, PSD core	Pallium;Po,<100	Pallium;Po,<100	abs. Pallium;Po,<100	abs. Palllium;Po,<100	Po,100-200	Po,100-200	abs., Po,100-200	abs., Po,100-200
2	0.6	0	0	0	0	0	0	0	0	0	0	0	0	0	0	2	0.86	0	0	3	0.9	0	0
2	0.6	0	0	1	0.3	0	0	0	0	0	0	0	0	0	0	1	0.43	0	0	1	0.3	0	0
2	0.6	0	0	2	0.6	0	0	0	0	0	0	0	0	3	0	3	1.29	0	0	1	0.3	0	0
4	1.2	0	0	1	0.3	0	0	0	0	0	0	0	0	0	0	1	0.43	0	0	0	0	0	0
3	0.9	0	0	0	0	0	0	0	0	0	0	0	0	0	0	7	3.01	0	0	0	0	1	0.3
1	0.3	0	0	0	0	0	0	0	0	0	0	0	0	0	0	0	0	0	0	2	0.6	0	0
1	0.3	0	0	3	0.9	0	0	0	0	0	0	0	0	0	0	1	0.43	0	0	2	0.6	0	0
2	0.6	0	0	0	0	0	0	0	0	0	0	0	0	0	0	2	0.86	0	0	2	0.6	0	0
1	0.3	0	0	1	0.3	0	0	0	0	0	0	0	0	0	0	2	0.86	0	0	2	0.6	0	0
0	0	0	0	1	0.3	0	0	0	0	0	0	0	0	0	0	2	0.86	0	0	2	0.6	1	0.3
2	0.6	0	0	1	0.3	0	0	0	0	0	0	0	0	1	0	1	0.43	2	0.86	0	0	0	0
0	0	0	0	3	0.9	0	0	0	0	0	0	1	0	3	0	1	0.43	0	0	2	0.6	0	0
4	1.2	0	0	1	0.3	0	0	0	0	0	0	0	0	0	0	1	0.43	0	0	1	0.3	0	0
2	0.6	0	0	0	0	0	0	0	0	0	0	0	0	0	0	2	0.86	0	0	3	0.9	0	0
1	0.3	0	0	1	0.3	0	0	0	0	0	0	0	0	1	0	0	0	1	0.43	1	0.3	1	0.3
3	0.9	0	0	0	0	0	0	0	0	1	0	1	0	2	1	2	0.86	0	0	3	0.9	0	0
1	0.3	0	0	2	0.6	0	0	0	0	0	0	0	0	0	0	3	1.29	0	0	1	0.3	0	0
0	0	0	0	0	0	1	0.3	0	0	0	0	0	0	0	0	2	0.86	0	0	0	0	0	0
1	0.3	0	0	0	0	0	0	0	0	0	0	0	0	0	0	1	0.43	0	0	1	0.3	0	0
0	0	1	0.3	0	0	1	0.3	0	0	0	0	0	0	0	0	6	2.58	1	0.43	1	0.3	0	0
0	0	0	0	2	0.6	1	0.3	0	0	0	0	0	0	0	0	7	3.01	0	0	2	0.6	0	0
0	0	0	0	1	0.3	0	0	0	0	1	0	0	0	1	0	1	0.43	0	0	1	0.3	1	0.3
1	0.3	0	0	2	0.6	0	0	0	0	1	0	0	0	3	0	1	0.43	0	0	0	0	0	0
1	0.3	0	0	2	0.6	0	0	0	0	0	0	0	0	0	0	0	0	2	0.86	3	0.9	1	0.3
0	0	0	0	2	0.6	0	0	0	0	0	0	0	0	3	0	5	2.15	0	0	4	1.2	0	0
6	1.8	0	0	1	0.3	0	0	0	0	0	0	0	0	5	0	4	1.72	0	0	1	0.3	0	0
1	0.3	0	0	1	0.3	0	0	0	0	0	0	0	0	2	0	1	0.43	0	0	4	1.2	1	0.3
1	0.3	0	0	1	0.3	0	0	0	0	0	0	0	0	0	0	0	0	0	0	1	0.3	0	0
2	0.6	0	0	1	0.3	0	0	0	0	0	0	0	0	2	0	0	0	0	0	1	0.3	0	0
0	0			0	0			0		0		0		1		0	0			0	0
2	0.6			1	0.3			0		0		0		0		2	0.86			5	1.5
3	0.9			2	0.6			0		0		0		0		1	0.43			2	0.6
0	0			0	0			0		0		0		2		1	0.43			3	0.9
1	0.3			2	0.6			0		1		0		2		5	2.15			0	0
0	0			6	1.8			1		0		0		2		2	0.86			0	0
6	1.8			3	0.9			0		0		0		4		7	3.01			12	3.6
3	0.9			1	0.3			0		0		0		0		1	0.43			0	0
2	0.6			2	0.6			0		0		0		0		3	1.29			1	0.3
1	0.3			6	1.8			0		0		0		4		7	3.01			12	3.6
6	1.8			1	0.3			0		0		0		3		1	0.43			2	0.6
9	2.7			4	1.2			0		0		0		1		2	0.86			2	0.6
2	0.6			1	0.3			0		0		0		0		2	0.86			0	0
0	0			2	0.6			0		0		0		0		1	0.43			1	0.3
1	0.3			4	1.2			0		0		0		0		1	0.43			0	0
6	1.8			2	0.6			0		0		0		3		4	1.72			3	0.9
1	0.3			5	1.5			0		0		0		1		3	1.29			6	1.8
0	0			1	0.3			0		0		0		0		2	0.86			2	0.6
0	0			2	0.6			0		0		0		2		2	0.86			3	0.9
0	0			1	0.3			0		0		0		2		0	0			0	0
0	0			4	1.2			1		0		0		5		2	0.86			6	1.8
0	0			3	0.9			1		0		0		0		1	0.43			3	0.9
0	0			2	0.6			1		0		1		5		2	0.86			1	0.3
8	2.4			7	2.1			0		0		1		5		2	0.86			2	0.6
3	0.9			0	0			0		0		0		8		4	1.72			0	0
4	1.2			2	0.6			1		0		0		1		1	0.43			4	1.2
102		1		94	28.2	3								77							34.5
					1.00714									2.75							1.23214
No.	Density	No.	Density	No.	Relative density	No.	Relative density	No.	No.	No.	No.	No.	No.	Particle No. and density	No. and density	No.	Relative density	No.	Relative density	No.	Relative density	No.	Relative density
Pre, 100-200	Pre, 100-200	abs, pre,100-200	abs, pre,100-200	Pre, <100	Pre, <100	abs, Pre, <100	abs, Pre, <100	Pre-memb	abs, pre-memb	cleft	abs,cleft	Po-memb	abs, Po-memb	PSD core (+ cl&Memb)	abs, PSD core	Pallium;Po,<100	Pallium;Po,<100	abs. Pallium;Po,<100	abs. Palllium;Po,<100	Po,100-200	Po,100-200	abs., Po,100-200	abs., Po,100-200
